# Supplementary material for: Psychedelic Drugs Rediscovered—In Silico Study of Potential Fetal Exposure to Analogues of Psychedelic Drugs During Pregnancy
Source: Molecules. 2026 Jan 8;31(2):212. doi: 10.3390/molecules31020212 (PMC12843835; doi:10.3390/molecules31020212)
Supplement: Supplementary file 1 [file molecules-31-00212-s001.zip]

Archive with 1 entries (1 files):
- molecules-4018219-supplementary.xlsx
