# Supplementary material for: Psychedelic Drugs Rediscovered—In Silico Study of Potential Fetal Exposure to Analogues of Psychedelic Drugs During Pregnancy
Source: Molecules. 2026 Jan 8;31(2):212. doi: 10.3390/molecules31020212 (PMC12843835; doi:10.3390/molecules31020212)
Supplement: Supplementary file 1 [file molecules-31-00212-s001.zip › molecules-4018219-supplementary.xlsx]

## Sheet: Figure S3
Figure S3. Psilocin (135) derivatives with modifications to the pyrrole ring, at N atom

## Sheet: Figure S5
Figure S5. Phenylethylamines with an α-methyl group in the aminoalkyl chain, substituted at C4

## Sheet: Figure S4
Figure S4. Atomic contributions to log FM – ergolines 168 to 176

## Sheet: Figure S1
Figure 1S. Atomic contributions to log FM in 4-HO- and 4-AcO-tryptamine derivatives with modifications at side-chain N
Figure S1. Atomic contributions for compounds 122 and 124 to 130.

## Sheet: Figure S2
Figure S2. Atomic contributions to log FM - 5-MeO-DMT derivatives with modifications to the pyrrole ring, at 2 position

## Sheet: Table S4
		Table S4. Predicted synthetic availability of compounds 56 to 250 (Synth>6 means that the compound is difficult to synthesize)													Descriptive statistics (Quantitative data):
No.	Compound	SMILES	Synth	Class											Statistic	Ergolines	Phenylethylamines	Tryptamines
56	Ketamine	CNC1(c2ccccc2Cl)CCCCC1=O	2.962												Nbr. of observations	9	129	111
57	Tryptamine	NCCc1c[nH]c2ccccc12	1.795	Tryptamines											Minimum	3.63	1.67	1.795
58	1-Me-Tryptamine	Cn1cc(CCN)c2ccccc21	1.952	Tryptamines											Maximum	4.244	5.35	3.793
59	5-MeO-T	COc1ccc2[nH]cc(CCN)c2c1	1.929	Tryptamines											1st Quartile	3.682	2.088	2.079
60	1-iPr-5-MeO-T	COc1ccc2c(c1)c(CCN)cn2C(C)C	2.227	Tryptamines											Median	3.877	2.472	2.344
61	ChemRev13	CCn1cc(CCN(C)C)c2c(O)cccc21	2.382	Tryptamines											3rd Quartile	3.972	2.823	2.543
62	ChemRev14	CN(C)CCc1cn(CC(F)F)c2cccc(O)c12	2.703	Tryptamines											Mean	3.85589	2.61395	2.41187
63	ChemRev15	CCCCn1cc(CCN(C)C)c2c(O)cccc21	2.358	Tryptamines											Variance (n-1)	0.0430576	0.558567	0.209472
64	ChemRev16	CN(C)CCc1cn(CC2CC2)c2cccc(O)c12	2.482	Tryptamines											Standard deviation (n-1)	0.207503	0.747373	0.457681
65	ChemRev17	COc1ccc2[nH]c(C)c(CCN(C)C)c2c1	2.078	Tryptamines
66	ChemRev18	CCc1[nH]c2ccc(OC)cc2c1CCN(C)C	2.277	Tryptamines
67	ChemRev19	COc1ccc2[nH]c(-c3ccccc3)c(CCN(C)C)c2c1	2.003	Tryptamines
68	ChemRev20	CC(C)N(C)CCc1c[nH]c2ccccc12	2.008	Tryptamines
69	ChemRev21	CC(C)N(C)CCc1coc2ccccc12	2.187	Tryptamines
70	isoDMT	CN(C)CCn1ccc2ccccc21	1.901	Tryptamines
71	6-OMe-isoDMT	COc1ccc2ccn(CCN(C)C)c2c1	2.021	Tryptamines
72	5-OMe-isoDMT	COc1ccc2c(ccn2CCN(C)C)c1	1.977	Tryptamines
73	ChemRev25	COc1ccc2cnn(C[C@H](C)N)c2c1	2.686	Tryptamines
74	ChemRev26	Cc1c(O)ccc2cnn(C[C@H](C)N)c12	3.119	Tryptamines
75	ChemRev27	C[C@H](N)Cn1ncc2ccc(O)c(Cl)c21	3.216	Tryptamines
76	ChemRev28	C[C@H](N)Cn1ncc2ccc(O)cc21	2.911	Tryptamines
77	ChemRev29	C[C@H](N)Cn1ncc2ccc(O)c(F)c21	3.224	Tryptamines
78	AL-38022A	C[C@H](N)Cn1ncc2ccc3c(c21)CCCO3	3.132	Tryptamines
79	AAZ-A-154	COc1ccc2c(ccn2C[C@@H](C)N(C)C)c1	2.658	Tryptamines
80	5-Br-DMT	CN(C)CCc1c[nH]c2ccc(Br)cc12	2.08	Tryptamines
81	5-F-DMT	CN(C)CCc1c[nH]c2ccc(F)cc12	2.019	Tryptamines
82	5-Cl-DMT	CN(C)CCc1c[nH]c2ccc(Cl)cc12	1.999	Tryptamines
83	ChemRev35	COc1ccc2c(CCN(C)C)c[nH]c2c1	1.973	Tryptamines
84	ChemRev36	COc1cccc2c(CCN(C)C)c[nH]c12	2.114	Tryptamines
85	ChemRev37	CN(C)CCc1c[nH]c2cc(F)cc(O)c12	2.501	Tryptamines
86	ChemRev38	CN(C)CCc1c[nH]c2c(F)ccc(O)c12	2.521	Tryptamines
87	ChemRev39	COc1ccc2[nH]cc(CCN(C)C)c2c1F	2.372	Tryptamines
88	ChemRev40	COc1cc2c(CCN(C)C)c[nH]c2cc1F	2.197	Tryptamines
89	DET	CCN(CC)CCc1c[nH]c2ccccc12	1.902	Tryptamines
90	6F-DET	CCN(CC)CCc1c[nH]c2cc(F)ccc12	2.094	Tryptamines
91	ChemRev43	CN(C)CCc1c[nH]c2ccsc12	2.653	Tryptamines
92	ChemRev44	CN(C)CCc1c[nH]c2sccc12	2.711	Tryptamines
93	ChemRev45	C[C@H](N)Cc1c[nH]c2ccccc12	2.274	Tryptamines
94	ChemRev46	C[C@@H](N)Cc1c[nH]c2ccccc12	2.274	Tryptamines
95	ChemRev47	C[C@H](N)Cc1c[nH]c2ccc3c(c12)CCCO3	3.019	Tryptamines
96	ChemRev48	NC1CC1c1c[nH]c2ccc(F)cc12	2.999	Tryptamines
97	ChemRev49	COc1cccc2[nH]cc(C3CC3N)c12	3.12	Tryptamines
98	ChemRev50	COc1ccc2[nH]cc(C3CC3N)c2c1	2.902	Tryptamines
99	5-MeO-T	COc1ccc2[nH]cc(CCN)c2c1	1.929	Tryptamines
100	5-MeO-DET	CCN(CC)CCc1c[nH]c2ccc(OC)cc12	2.021	Tryptamines
101	ChemRev53	CC(C)N(CCc1c[nH]c2ccc(O)cc12)C(C)C	2.357	Tryptamines
102	ChemRev54	COc1ccc2[nH]cc(CCN(C)C(C)C)c2c1	2.118	Tryptamines
103	ChemRev57	COc1ccc2[nH]cc(CCNCc3ccc(Br)cc3)c2c1	1.945	Tryptamines
104	ChemRev58	COc1ccc(CNCCc2c[nH]c3ccc(OC)cc23)cc1	1.876	Tryptamines
105	ChemRev59	COc1cccc(CNCCc2c[nH]c3ccc(OC)cc23)c1	1.923	Tryptamines
106	ChemRev60	COc1ccc2[nH]cc(CCNCc3cccc(C(F)(F)F)c3)c2c1	2.085	Tryptamines
107	ChemRev61	COc1ccc2[nH]cc(CCNCc3cccc(F)c3)c2c1	1.943	Tryptamines
108	ChemRev62	COc1ccc2[nH]cc(CCNCc3cccc(Cl)c3)c2c1	1.937	Tryptamines
109	ChemRev63	COc1ccc2[nH]cc(CCNCc3cccc(Br)c3)c2c1	1.994	Tryptamines
110	ChemRev64	COc1ccc2[nH]cc(CCNCc3cccc(I)c3)c2c1	2.112	Tryptamines
111	ChemRev65	COc1ccc2[nH]cc(CCNCc3ccccc3OC)c2c1	1.928	Tryptamines
112	ChemRev66	COc1ccc2[nH]cc(CCNCc3ccccc3Br)c2c1	2.023	Tryptamines
113	6-OH-DMT	CN(C)CCc1c[nH]c2cc(O)ccc12	2.157	Tryptamines
114	7-OH-DMT	CN(C)CCc1c[nH]c2c(O)cccc12	2.26	Tryptamines
115	5-OH-DMT (bufotenine)	CN(C)CCc1c[nH]c2ccc(O)cc12	2.125	Tryptamines
116	4-HO-MET	CCN(C)CCc1c[nH]c2cccc(O)c12	2.377	Tryptamines
117	4-HO-MPT	CCCN(C)CCc1c[nH]c2cccc(O)c12	2.373	Tryptamines
118	4-HO-MIPT	CC(C)N(C)CCc1c[nH]c2cccc(O)c12	2.419	Tryptamines
119	4-HO-DET	CCN(CC)CCc1c[nH]c2cccc(O)c12	2.309	Tryptamines
120	4-HO-EPT	CCCN(CC)CCc1c[nH]c2cccc(O)c12	2.372	Tryptamines
121	4-HO-DPT	CCCN(CCC)CCc1c[nH]c2cccc(O)c12	2.384	Tryptamines
122	4-HO-DIPT	CC(C)N(CCc1c[nH]c2cccc(O)c12)C(C)C	2.487	Tryptamines
123	4-HO-MALT	C=CCN(C)CCc1c[nH]c2cccc(O)c12	2.565	Tryptamines
124	4-AcO-MET	CCN(C)CCc1c[nH]c2cccc(OC(C)=O)c12	2.371	Tryptamines
125	4-AcO-MPT	CCCN(C)CCc1c[nH]c2cccc(OC(C)=O)c12	2.377	Tryptamines
126	4-AcO-MIPT	CC(=O)Oc1cccc2[nH]cc(CCN(C)C(C)C)c12	2.415	Tryptamines
127	4-AcO-DET	CCN(CC)CCc1c[nH]c2cccc(OC(C)=O)c12	2.323	Tryptamines
128	4-AcO-EPT	CCCN(CC)CCc1c[nH]c2cccc(OC(C)=O)c12	2.385	Tryptamines
129	4-AcO-DPT	CCCN(CCC)CCc1c[nH]c2cccc(OC(C)=O)c12	2.404	Tryptamines
130	4-AcO-DIPT	CC(=O)Oc1cccc2[nH]cc(CCN(C(C)C)C(C)C)c12	2.491	Tryptamines
131	Psilocybin	CN(C)CCc1c[nH]c2cccc(OP(=O)(O)O)c12	3.471	Tryptamines
132	Baeocistin	CNCCc1c[nH]c2cccc(OP(=O)(O)O)c12	3.542	Tryptamines
133	Aeruginascin	C[N+](C)(C)CCc1c[nH]c2cccc(OP(=O)([O-])O)c12	3.793	Tryptamines
134	Norbaeocistin	NCCc1c[nH]c2cccc(OP(=O)(O)O)c12	3.593	Tryptamines
135	Psilocin	CN(C)CCc1c[nH]c2cccc(O)c12	2.286	Tryptamines
136	DMT	CN(C)CCc1c[nH]c2ccccc12	1.825	Tryptamines
137	5-MeO-DMT	COc1ccc2[nH]cc(CCN(C)C)c2c1	1.954	Tryptamines
138	5-MeO-MiPT	COc1ccc2[nH]cc(CCN(C)C(C)C)c2c1	2.118	Tryptamines
139	5-MeO-DPT	CCCN(CCC)CCc1c[nH]c2ccc(OC)cc12	2.129	Tryptamines
140	5-MeO-PyrT	COc1ccc2[nH]cc(CCN3CCCC3)c2c1	1.911	Tryptamines
141	5-MeO-3- PyrrolineT	COc1ccc2[nH]cc(CCN3CC=CC3)c2c1	2.403	Tryptamines
142	5-MeO-PipT	COc1ccc2[nH]cc(CCN3CCCCC3)c2c1	1.92	Tryptamines
143	4-F,5-MeO-DMT	COc1ccc2[nH]cc(CCN(C)C)c2c1F	2.372	Tryptamines
144	4-F,5-MeO-PyrT	COc1ccc2[nH]cc(CCN3CCCC3)c2c1F	2.277	Tryptamines
145	MedChemLett6a	COc1ccc2n[nH]c(CCN(C)C)c2c1	2.372	Tryptamines
146	MedChemLett6c	CCN(CC)CCc1n[nH]c2ccc(OC)cc12	2.344	Tryptamines
147	MedChemLett11	COc1ccc2[nH]nc(CCN(C)C)c2c1	2.372	Tryptamines
148	MedChemLett14	CN(C)CCc1n[nH]c2ccc(Cl)cc12	2.391	Tryptamines
149	MedChemLett16	CN(C)CCc1n[nH]c2ccc(O)cc12	2.516	Tryptamines
150	MedChemLett22	C[C@@H]1C=C(c2c[nH]c3ncccc23)CNC1	3.418	Tryptamines
151	MedChemLett19a	C1=C(c2[nH]nc3ccccc23)CNCC1	2.856	Tryptamines
152	MedChemLett19b	C1=C(c2n[nH]c3ccccc23)CNCC1	2.856	Tryptamines
153	MedChemLett19c	Cn1nc2ccccc2c1C1=CCCNC1	2.839	Tryptamines
154	MedChemLett19d	Brc1ccc2[nH]nc(C3=CCCNC3)c2c1	2.865	Tryptamines
155	MedChemLett19e	Nc1ccc2[nH]nc(C3=CCCNC3)c2c1	3.756	Tryptamines
156	MedChemLett19f	Oc1ccc2[nH]nc(C3=CCCNC3)c2c1	3.734	Tryptamines
157	MedChemLett20	c1ccc2c(C3CCCNC3)n[nH]c2c1	2.842	Tryptamines
158	MedChemLett21	C1=C(c2n[nH]c3ccc(-c4ccccc4)cc23)CNCC1	2.625	Tryptamines
159	Norpsilocin	CNCCc1c[nH]c2cccc(O)c12	2.33	Tryptamines
160	4-HO-NET	CCNCCc1c[nH]c2cccc(O)c12	2.293	Tryptamines
161	4-HO-NPT	CCCNCCc1c[nH]c2cccc(O)c12	2.254	Tryptamines
162	4-HO-NALT	C=CCNCCc1c[nH]c2cccc(O)c12	2.517	Tryptamines
163	4-HO-NiPT	CC(C)NCCc1c[nH]c2cccc(O)c12	2.301	Tryptamines
164	4-HO-nBT	CCCCNCCc1c[nH]c2cccc(O)c12	2.241	Tryptamines
165	4-HO-tBT	CC(C)(C)NCCc1c[nH]c2cccc(O)c12	2.39	Tryptamines
166	4-HO-cHT	Oc1cccc2[nH]cc(CCNC3CCCCC3)c12	2.258	Tryptamines
167	4-HO-BnT	Oc1cccc2[nH]cc(CCNCc3ccccc3)c12	2.019	Tryptamines
168	LSD	CCN(CC)C(=O)[C@@H]1C=C2c3cccc4[nH]cc(c34)C[C@H]2N(C)C1	3.682	Ergolines
169	1P-LSD	CCC(=O)n1cc2c3c(cccc31)C1=C[C@@H](C(=O)C(CC)CC)CN(C)[C@@H]1C2	3.987	Ergolines
170	2Br-LSD	CCC(CC)C(=O)[C@@H]1C=C2c3cccc4[nH]c(Br)c(c34)C[C@H]2N(C)C1	3.969	Ergolines
171	AL-LDA	C=CCN1C[C@H](C(=O)C(CC)CC)C=C2c3cccc4[nH]cc(c34)C[C@H]21	3.972	Ergolines
172	LSZ	C[C@H]1C[C@H](C)N1C(=O)[C@@H]5C=C4C3=C2C(=C[N](C2=CC=C3)[H])C[C@H]4N(C)C5	4.244	Ergolines
173	Lisuride	CCN(CC)C(=O)N[C@H]1C=C2c3cccc4[nH]cc(c34)C[C@H]2N(C)C1	3.683	Ergolines
174	(+)-Lysergol	CN1C[C@H](CO)C=C2c3cccc4[nH]cc(c34)C[C@H]21	3.659	Ergolines
175	(+)-13-Fluorolysergol	CN1C[C@H](CO)C=C2c3cc(F)cc4[nH]cc(c34)C[C@H]21	3.877	Ergolines
176	Lysergine	C[C@@H]1C=C2c3cccc4[nH]cc(c34)C[C@H]2N(C)C1	3.63	Ergolines
177	Mescaline	COc1cc(CCN)cc(OC)c1OC	1.787	Phenylethylamines
178	2C-O-3	C=C(C)COc1cc(OC)c(CCN)cc1OC	2.169	Phenylethylamines
179	2C-O-16	C=CCOc1cc(OC)c(CCN)cc1OC	2.137	Phenylethylamines
180	2C-H	COc1ccc(OC)c(CCN)c1	1.67	Phenylethylamines
181	2C-C	COc1cc(CCN)c(OC)cc1Cl	1.919	Phenylethylamines
182	2C-B	COc1cc(CCN)c(OC)cc1Br	2.022	Phenylethylamines
183	2C-I	COc1cc(CCN)c(OC)cc1I	2.22	Phenylethylamines
184	2C-D	COc1cc(CCN)c(OC)cc1C	1.905	Phenylethylamines
185	2C-E	CCc1cc(OC)c(CCN)cc1OC	1.995	Phenylethylamines
186	2C-P	CCCc1cc(OC)c(CCN)cc1OC	2.018	Phenylethylamines
187	2C-N	COc1cc([N+](=O)[O-])c(OC)cc1CCN	2.088	Phenylethylamines
188	2C-T-2	CCSc1cc(OC)c(CCN)cc1OC	2.31	Phenylethylamines
189	MMALM	C=C(C)COc1cc(OC)c(CC(C)N)cc1OC	2.648	Phenylethylamines
190	MALM	C=CCOc1cc(OC)c(CC(C)N)cc1OC	2.617	Phenylethylamines
191	DOC	COc1cc(CC(C)N)c(OC)cc1Cl	2.413	Phenylethylamines
192	DOB	COc1cc(CC(C)N)c(OC)cc1Br	2.511	Phenylethylamines
193	DOI	COc1cc(CC(C)N)c(OC)cc1I	2.699	Phenylethylamines
194	DOM	COc1cc(CC(C)N)c(OC)cc1C	2.4	Phenylethylamines
195	DOPR	CCCc1cc(OC)c(CC(C)N)cc1OC	2.504	Phenylethylamines
196	DOHx	CCCCCCc1cc(OC)c(CC(C)N)cc1OC	2.499	Phenylethylamines
197	DOBz	COc1cc(CC(C)N)c(OC)cc1Cc1ccccc1	2.364	Phenylethylamines
198	Ariadne	CCC(N)Cc1cc(OC)c(C)cc1OC	2.472	Phenylethylamines
199	4C-TFM	CCC(N)Cc1cc(OC)c(C(F)(F)F)cc1OC	2.713	Phenylethylamines
200	4C-Pr	CCCc1cc(OC)c(CC(N)CC)cc1OC	2.568	Phenylethylamines
201	4C-cycPr	CCC(N)Cc1cc(OC)c(C2CC2)cc1OC	2.608	Phenylethylamines
202	4C-MOM	CCC(N)Cc1cc(OC)c(COC)cc1OC	2.61	Phenylethylamines
203	ChemRev100	C[C@@H](N)Cc1c2c(c(Br)c3c1OCC3)OCC2	3.657	Phenylethylamines
204	ChemRev101	C[C@@H](N)Cc1c2ccoc2c(Br)c2ccoc12	3.453	Phenylethylamines
205	ChemRev102	COCc1c2c(c(C[C@@H](C)N)c3c1OCC3)OCC2	3.587	Phenylethylamines
206	ChemRev103	COCc1c2ccoc2c(C[C@@H](C)N)c2ccoc12	3.403	Phenylethylamines
207	25CN-NBOH	COc1cc(CCNCc2ccccc2O)c(OC)cc1C#N	2.203	Phenylethylamines
208	25-CF-NBOH	COc1cc(C(F)(F)F)c(OC)cc1CCNCc1ccccc1O	2.225	Phenylethylamines
209	25H-NBOMe	COc1ccc(OC)c(CCNCc2ccccc2OC)c1	1.75	Phenylethylamines
210	25C-NBOMe	COc1cc(CCNCc2ccccc2OC)c(OC)cc1Cl	1.915	Phenylethylamines
211	25B-NBOMe	COc1cc(CCNCc2ccccc2OC)c(OC)cc1Br	1.975	Phenylethylamines
212	25I-NBOMe	COc1cc(CCNCc2ccccc2OC)c(OC)cc1I	2.091	Phenylethylamines
213	25D-NBOMe	COc1cc(CCNCc2ccccc2OC)c(OC)cc1C	1.907	Phenylethylamines
214	25E-NBOMe	CCc1cc(OC)c(CCNCc2ccccc2OC)cc1OC	1.985	Phenylethylamines
215	25P-NMOMe	CCCc1cc(OC)c(CCNCc2ccccc2OC)cc1OC	2.024	Phenylethylamines
216	25N-NMOMe	COc1cc([N+](=O)[O-])c(OC)cc1CCNCc1ccccc1OC	2.063	Phenylethylamines
217	25T2-NBOMe	CCSc1cc(OC)c(CCNCc2ccccc2OC)cc1OC	2.205	Phenylethylamines
218	ChemRev115	COc1cc(C2CCCO2)c(OC)cc1CCNCc1ccccc1OC	2.693	Phenylethylamines
219	ChemRev116	CCOCc1cc(OC)c(CCNCc2ccccc2OC)cc1OC	2.11	Phenylethylamines
220	ChemRev117	COc1cc(CCNCc2ccccc2OC)c(OC)cc1Br	1.975	Phenylethylamines
221	ChemRev118	COc1cc(Br)c(F)cc1CCNCc1ccccc1OC	2.008	Phenylethylamines
222	ChemRev119	COc1cc(Br)c(Cl)cc1CCNCc1ccccc1OC	2.041	Phenylethylamines
223	ChemRev120	COc1cc(Br)c(C(F)(F)F)cc1CCNCc1ccccc1OC	2.201	Phenylethylamines
224	ChemRev121	COc1cc(Br)ccc1CCNCc1ccccc1OC	1.839	Phenylethylamines
225	ChemRev122	COc1cc(Br)c(O)cc1CCNCc1ccccc1OC	2.079	Phenylethylamines
226	DMCPA	COc1cc([C@@H]2C[C@H]2N)c(OC)cc1C	2.823	Phenylethylamines
227	ChemRev124	COc1cc([C@@H]2C[C@H]2N)c(OC)cc1I	3.123	Phenylethylamines
228	ChemRev125	COc1cc([C@@H]2C[C@H]2N)c(OC)cc1Br	2.935	Phenylethylamines
229	ChemRev126	COc1cc([C@H]2C[C@@H]2N)c(OC)cc1I	3.123	Phenylethylamines
230	ChemRev127	COc1cc([C@H]2C[C@@H]2N)c(OC)cc1Br	2.935	Phenylethylamines
231	ChemRev128	COc1cc([C@@H](O)[C@@H](C)N)c(OC)cc1Br	3.032	Phenylethylamines
232	ChemRev129	COc1cc([C@@H](OC)[C@@H](C)N)c(OC)cc1Br	3.144	Phenylethylamines
233	ChemRev130	COc1cc(Br)c(OC)c2c1C(CN)C2	3.182	Phenylethylamines
234	ChemRev131	COc1cc(Br)c(OC)c2c1[C@@H](CN)C2	3.182	Phenylethylamines
235	ChemRev132	COc1cc(Br)c(OC)c2c1[C@H](CN)C2	3.182	Phenylethylamines
236	ChemRev133	COc1cc(Br)c(OC)c2c1C(CN)CC2	3.118	Phenylethylamines
237	ChemRev134	COc1cc(Br)c2c3c1[C@@H](CN)CCCC3CO2	3.739	Phenylethylamines
238	ChemRev135	COc1cc(Br)c2c3c1[C@H](CN)CCCC3CO2	3.739	Phenylethylamines
239	(-)-Ariadne	CC[C@@H](N)Cc1cc(OC)c(C)cc1OC	2.472	Phenylethylamines
240	5C-D	CCCC(N)Cc1cc(OC)c(C)cc1OC	2.531	Phenylethylamines
241	ChemRev138	CNCCc1cc(OC)c(Br)cc1OC	2.062	Phenylethylamines
242	ChemRev139	COc1cc(CCN(C)C)c(OC)cc1Br	2.035	Phenylethylamines
243	ChemRev140	COc1cc(CCN2CCCCC2)c(OC)cc1Br	1.98	Phenylethylamines
244	25B-NB	COc1cc(CCNCc2ccccc2)c(OC)cc1Br	1.855	Phenylethylamines
245	25B-NBOMe	COc1cc(CCNCc2ccccc2OC)c(OC)cc1Br	1.975	Phenylethylamines
246	25I-NB	COc1cc(CCNCc2ccccc2)c(OC)cc1I	1.98	Phenylethylamines
247	25I-NBOMe	COc1cc(CCNCc2ccccc2OC)c(OC)cc1I	2.091	Phenylethylamines
248	25I-NBOH	COc1cc(CCNCc2ccccc2O)c(OC)cc1I	2.193	Phenylethylamines
249	25I-NBMD	COc1cc(CCNCc2cccc3c2OCO3)c(OC)cc1I	2.418	Phenylethylamines
250	ChemRev147	COc1cc(CCNC2COc3ccccc32)c(OC)cc1C#N	2.832	Phenylethylamines
251	25N	COc1cc([N+](=O)[O-])c(OC)cc1CCN	2.088	Phenylethylamines
252	25N-NB	COc1cc([N+](=O)[O-])c(OC)cc1CCNCc1ccccc1	1.949	Phenylethylamines
253	25N-NBF	COc1cc([N+](=O)[O-])c(OC)cc1CCNCc1ccccc1F	2.085	Phenylethylamines
254	25NB-NBCl	COc1cc([N+](=O)[O-])c(OC)cc1CCNCc1ccccc1Cl	2.076	Phenylethylamines
255	25N-NBBr	COc1cc([N+](=O)[O-])c(OC)cc1CCNCc1ccccc1Br	2.155	Phenylethylamines
256	25N-NBI	COc1cc([N+](=O)[O-])c(OC)cc1CCNCc1ccccc1I	2.284	Phenylethylamines
257	25N-NBOH	COc1cc([N+](=O)[O-])c(OC)cc1CCNCc1ccccc1O	2.151	Phenylethylamines
258	25N-NB-2-OH-3-Me	COc1cc([N+](=O)[O-])c(OC)cc1CCNCc1cccc(C)c1O	2.252	Phenylethylamines
259	25N-N1-Nap	COc1cc([N+](=O)[O-])c(OC)cc1CCNCc1cccc2ccccc12	2.103	Phenylethylamines
260	25N-NBP	COc1cc([N+](=O)[O-])c(OC)cc1CCNCc1ccccc1-c1ccccc1	2.088	Phenylethylamines
261	DMBMPP	COc1cc(CC2CCC[C@@H](c3ccccc3OC)N2)c(OC)cc1Br	3.149	Phenylethylamines
262	ChemRev159	COc1cc(C(F)(F)F)c(OC)cc1[C@@H]1CCCNC1	2.808	Phenylethylamines
263	JMedChem1	COc1cc(SC(F)(F)F)c(OC)cc1CCN	2.518	Phenylethylamines
264	JMedChem2	COc1cc(SC(F)F)c(OC)cc1CCN	2.519	Phenylethylamines
265	JMedChem3	COc1cc([S+]([O-])C(F)(F)F)c(OC)cc1CCN	3.723	Phenylethylamines
266	JMedChem4	COc1cc(S(=O)(=O)C(F)(F)F)c(OC)cc1CCN	2.423	Phenylethylamines
267	JMedChem5	COc1cc([S+]([O-])C(F)F)c(OC)cc1CCN	3.827	Phenylethylamines
268	JMedChem6	COc1cc(S(=O)(=O)C(F)F)c(OC)cc1CCN	2.441	Phenylethylamines
269	JMedChem7	COc1cc(S(=O)(=O)CF)c(OC)cc1CCN	2.498	Phenylethylamines
270	JMedChem8	COc1cc(SSC(F)(F)F)c(OC)cc1CCN	2.894	Phenylethylamines
271	JMedChem9	COc1cc(SSC(C)(C)C)c(OC)cc1CCN	2.805	Phenylethylamines
272	JMedChem10	COc1cc(SCCC(F)(F)F)c(OC)cc1CCN	2.531	Phenylethylamines
273	JMedChem11	COc1cc(SCCC(F)F)c(OC)cc1CCN	2.664	Phenylethylamines
274	JMedChem12	COc1cc(SCC(F)(F)C(F)F)c(OC)cc1CCN	2.824	Phenylethylamines
275	JMedChem13	COc1cc(OCCC(F)(F)F)c(OC)cc1CCN	2.234	Phenylethylamines
276	JMedChem14	COc1cc(OCCC(F)F)c(OC)cc1CCN	2.325	Phenylethylamines
277	JMedChem15	COc1cc(OCCCF)c(OC)cc1CCN	2.193	Phenylethylamines
278	JMedChem17	C#CCSc1cc(OC)c(CCN)cc1OC	2.644	Phenylethylamines
279	JMedChem18	C#CCCCSc1cc(OC)c(CCN)cc1OC	2.642	Phenylethylamines
280	JMedChem19	COc1cc(SCC#N)c(OC)cc1CCN	2.528	Phenylethylamines
281	JMedChem20	COc1cc(CCN)cc(OC)c1SC(F)(F)F	2.611	Phenylethylamines
282	JMedChem21	COc1cc(SC(F)(F)F)c(OC)cc1CC(C)N	2.984	Phenylethylamines
283	JMedChem22	COc1cc(SC(F)(F)F)c(OC)cc1CCNCC1CC1	2.545	Phenylethylamines
284	JMedChem23	COc1cc(C(C)=O)c(OC)cc1CCN	2.004	Phenylethylamines
285	JMedChem24	COc1cc(C(=O)C(C)(C)C)c(OC)cc1CCN	2.268	Phenylethylamines
286	JMedChem25	COc1cc(N(C(C)C)C(C)C)c(OC)cc1CCN	2.56	Phenylethylamines
287	JMedChem26	COc1cc(P(C)(C)=O)c(OC)cc1CCN	2.771	Phenylethylamines
288	JMedChem27	COc1cc(C2CCCC2)c(OC)cc1CCN	2.086	Phenylethylamines
289	JMedChem28	COc1cc(S(=O)(=O)C(C)(C)C)c(OC)cc1CCN	2.434	Phenylethylamines
290	JMedChem29	[2H]C([2H])(N)Cc1cc(OC)c(SC)cc1OC	3.362	Phenylethylamines
291	JMedChem30	[2H]C([2H])([2H])Oc1cc(SC)c(OC([2H])([2H])[2H])cc1CCN	4.969	Phenylethylamines
292	JMedChem31	COc1cc(SC)c(OC)cc1C[C@@H](C)N	2.736	Phenylethylamines
293	JMedChem32	COc1cc(SC)c(OC)cc1C[C@H](C)N	2.736	Phenylethylamines
294	JMedChem33	[2H]C([2H])([2H])Oc1cc(SC)c(OC([2H])([2H])[2H])cc1C[C@@H](C)N	5.35	Phenylethylamines
295	JMedChem34	[2H]C([2H])([2H])Oc1cc(SC)c(OC([2H])([2H])[2H])cc1C[C@H](C)N	5.35	Phenylethylamines
296	JMedChem35	[2H]C([2H])(N)Cc1cc(OC)c(C(F)(F)F)cc1OC	3.206	Phenylethylamines
297	JMedChem36	[2H]C([2H])([2H])Oc1cc(C(F)(F)F)c(OC([2H])([2H])[2H])cc1CCN	4.75	Phenylethylamines
298	JMedChem37	[2H]C([2H])([2H])Oc1cc(C(C)(C)C)c(OC([2H])([2H])[2H])cc1CCN	4.72	Phenylethylamines
299	JMedChem38	[2H]C([2H])([2H])C(c1cc(OC)c(CCN)cc1OC)(C([2H])([2H])[2H])C([2H])([2H])[2H]	5.326	Phenylethylamines
300	JMedChem39	[2H]C([2H])([2H])Oc1cc(C2CCCC2)c(OC([2H])([2H])[2H])cc1CCN	4.465	Phenylethylamines
301	2C-T	COc1cc(SC)c(OC)cc1CCN	2.259	Phenylethylamines
302	2C-TFM	COc1cc(C(F)(F)F)c(OC)cc1CCN	2.177	Phenylethylamines
303	2C-tBu	COc1cc(C(C)(C)C)c(OC)cc1CCN	2.137	Phenylethylamines
304	2C-T-28	COc1cc(SCCCF)c(OC)cc1CCN	2.542	Phenylethylamines
305	2C-T-9	COc1cc(SC(C)(C)C)c(OC)cc1CCN	2.495	Phenylethylamines

## Sheet: Table S1
Table 1S. Properties of compounds 1 to 55
No.	Compound	SMILES	log FMexp	Lipinski	MW	Vol	Dense	nHA	nHD	TPSA	nRot	nRing	MaxRing	nHet	nRig	Flex	Fsp3	logS	logD	logP	caco2	MDCK	PAMPA	PPB	logVDss	Fu	Set	log FM(1)	Std. dev. on pred. (Mean)	Lower bound 95% (Mean)	Upper bound 95% (Mean)	log FM(2)	log FM(3)
1	Oxychlordane	ClC1=C(Cl)C2(Cl)C3C4OC4(Cl)C(Cl)C3C1(Cl)C2(Cl)Cl	-1.02	0	419.78	275.133	1.52574	1	0	12.53	0	4	10	9	14	0	0.8	-6.55438	4.12428	5.30797	-4.84253	-4.78167	0.907186	98.7531	0.11486	0.92493	Training	-0.749905	0.0647901	-0.881575	-0.618236	-0.764227	-1.02
2	DDE	ClC(Cl)=C(c1ccc(Cl)cc1)c1ccc(Cl)cc1	-0.98	0	315.94	275.976	1.14481	0	0	0	2	2	6	4	13	0.153846	0	-6.80945	4.87446	6.14911	-4.6306	-4.81915	0.713693	98.5038	0.579038	0.905712	Training	-0.978008	0.084216	-1.14916	-0.80686	-0.569034	-0.98
3	Mifepristone	CC#C[C@]1(O)CC[C@H]2[C@@H]3CCC4=CC(=O)CCC4=C3[C@@H](c3ccc(N(C)C)cc3)C[C@@]21C	-0.96	0	429.27	474.843	0.904025	3	1	40.54	2	5	17	3	28	0.0714286	0.552	-5.15759	3.92164	4.44008	-4.75388	-4.61173	0.0260858	97.6902	-0.178182	1.52007	Training	-0.918464	0.089711	-1.10078	-0.736149	-0.670697	-0.96
4	Atazanavir	CC(C)(C)[C@@H](C(=O)N[C@@H](CC1=CC=CC=C1)[C@H](CN(CC2=CC=C(C=C2)C3=CC=CC=N3)NC(=O)[C@H](C(C)(C)C)NC(=O)OC)O)NC(=O)OC	-0.89	0	704.39	733.373	0.96048	13	5	171.22	22	3	6	13	22	1	0.447	-5.3632	3.51047	3.91731	-5.2519	-4.8755	3.26083e-13	97.9182	0.195372	1.21512	Training	-0.707934	0.0821266	-0.874835	-0.541033	-0.894802	-0.89
5	Nonachlor	ClC1=C(Cl)C2(Cl)C3C(Cl)C(Cl)(Cl)CC3C1(Cl)C2(Cl)Cl	-0.84	0	439.76	290.11	1.51584	0	0	0	0	3	9	9	12	0	0.8	-7.6849	4.65398	6.4496	-4.86941	-4.7824	0.981792	99.0332	0.138581	0.742866	Test	-0.762143	0.0643776	-0.892974	-0.631312	-0.931442	-0.84
6	Chlordane	ClC1=C(Cl)C2(Cl)C3C(Cl)C(Cl)CC3C1(Cl)C2(Cl)Cl	-0.78	0	405.8	274.899	1.47618	0	0	0	0	3	9	8	12	0	0.8	-7.04345	4.35855	5.90625	-4.82738	-4.76986	0.876113	99.1076	0.123407	0.631433	Training	-0.789839	0.0624919	-0.916838	-0.662841	-0.849952	-0.78
7	HCB	Clc1c(Cl)c(Cl)c(Cl)c(Cl)c1Cl	-0.7	0	281.81	187.133	1.50593	0	0	0	0	1	6	6	6	0	0	-6.43407	3.9795	5.5341	-4.9471	-4.74524	0.975487	98.056	0.405541	1.19867	Test	-0.949402	0.0745868	-1.10098	-0.797824	-0.58527	-0.7
8	Flupenthixol	OCCN1CCN(CCC=C2c3ccccc3Sc3ccc(C(F)(F)F)cc32)CC1	-0.62	1	434.16	421.179	1.03082	3	1	26.71	6	4	14	7	23	0.26087	0.391	-4.28978	3.63674	4.1207	-4.83915	-5.38274	0.000129108	96.6392	0.661206	3.39041	Training	-0.420338	0.0640473	-0.550498	-0.290179	-0.372492	-0.62
9	Lopinavir	Cc1cccc(C)c1OCC(=O)NC(Cc1ccccc1)C(O)CC(Cc1ccccc1)NC(=O)C(C(C)C)N1CCCNC1=O	-0.62	0	628.36	670.583	0.937036	9	4	120	17	4	6	9	27	0.62963	0.432	-4.37214	3.29304	3.31564	-5.06393	-4.56301	0.00631191	97.6933	-0.515187	1.45637	Training	-0.697972	0.0675059	-0.835161	-0.560784	-0.838818	-0.62
10	Propranolol	CC(C)NCC(O)COc1cccc2ccccc12	-0.59	1	259.16	283.574	0.913905	3	2	41.49	6	2	10	3	11	0.545455	0.375	-3.89729	3.21937	3.58979	-4.50723	-4.4819	0.690607	90.7937	0.4783	11.64	Training	-0.420474	0.0544725	-0.531176	-0.309773	-0.221076	-0.59
11	Disopyramide	CC(C)N(CCC(C(N)=O)(c1ccccc1)c1ccccn1)C(C)C	-0.59	1	339.23	377.985	0.897471	4	2	59.22	8	2	6	4	13	0.615385	0.429	-2.72621	2.36259	2.61785	-5.38138	-5.02865	0.00981092	57.6255	-0.261682	34.927	Training	-0.363626	0.0858335	-0.538061	-0.189191	-0.38634	-0.59
12	Piperacillin	CCN1CCN(C(=O)NC(C(=O)NC2C(=O)N3C2SC(C)(C)C3C(=O)O)c2ccccc2)C(=O)C1=O	-0.57	0	517.16	483.435	1.06976	12	3	156.43	9	4	7	13	26	0.346154	0.478	-2.27387	1.33496	1.16085	-6.02959	-5.2382	0.836261	29.5155	-0.560339	66.6881	Training	-0.44146	0.0920141	-0.628455	-0.254465	-0.37043	-0.57
13	Heptachlor	ClC1=C(Cl)C2(Cl)C3C(Cl)C=CC3C1(Cl)C2(Cl)Cl	-0.48	0	369.82	257.051	1.4387	0	0	0	0	3	9	7	12	0	0.6	-6.51104	4.176	5.62181	-4.80812	-4.76999	0.869468	98.9923	0.0592564	0.651536	Training	-0.814515	0.0622262	-0.940973	-0.688056	-0.729388	-0.48
14	Etidocaine	CCCN(CC)C(CC)C(=O)Nc1c(C)cccc1C	-0.47	1	276.22	314.27	0.878927	3	1	32.34	8	1	6	3	7	1.14286	0.588	-3.60427	3.46973	3.66073	-5.0984	-4.55353	0.00177827	92.8326	-0.0765858	7.31373	Test	-0.506045	0.0966666	-0.702495	-0.309595	-0.310179	-0.47
15	Buprenorphine	COC12CCC3(CC1C(C)(O)C(C)(C)C)C1Cc4ccc(O)c5c4C3(CCN1CC1CC1)C2O5	-0.46	1	467.3	488.493	0.956615	5	2	62.16	5	8	3	5	28	0.178571	0.793	-4.71978	3.48685	3.98975	-4.93577	-4.83128	0.12778	79.1395	0.617531	19.0426	Training	-0.438248	0.0579506	-0.556017	-0.320478	-0.644131	-0.46
16	Oxprenolol	C=CCOc1ccccc1OCC(O)CNC(C)C	-0.43	1	265.17	286.261	0.926321	4	2	50.72	9	1	6	4	7	1.28571	0.467	-2.60999	2.08775	2.45184	-4.17469	-4.57672	0.356741	68.7564	-0.112882	32.0438	Training	-0.0813392	0.0753546	-0.234478	0.0717997	-0.205788	-0.43
17	Didanosine	OCC1CCC(n2cnc3c(O)ncnc32)O1	-0.42	1	236.09	215.659	1.09474	7	2	93.29	2	3	9	7	15	0.133333	0.5	-0.846581	-0.617815	-1.28958	-5.40264	-4.87775	0.432382	19.689	-0.0430366	81.7385	Training	-0.0375973	0.0538717	-0.147078	0.0718831	0.0108422	-0.42
18	Norbuprenorphine	CO[C@]12CC[C@@]3(C[C@@H]1[C@](C)(O)C(C)(C)C)[C@H]1Cc4ccc(O)c5c4[C@@]3(CCN1)[C@H]2O5	-0.31	1	413.26	427.866	0.965864	5	3	70.95	3	7	0	5	25	0.12	0.76	-3.45224	2.18041	2.16033	-5.40878	-5.08076	0.730235	90.6837	0.556087	11.4704	Test	-0.594174	0.0980475	-0.793431	-0.394918	-0.494691	-0.31
19	Clindamycin	CCCC1CC(C(=O)NC(C(C)Cl)C2OC(SC)C(O)C(O)C2O)N(C)C1	-0.3	1	424.18	399.8	1.06098	7	4	102.26	8	2	6	9	12	0.666667	0.944	-3.49188	2.16619	2.20557	-5.55917	-5.15287	0.876896	67.9777	-0.085281	29.9017	Training	-0.263158	0.0637665	-0.392747	-0.133568	-0.368288	-0.3
20	Lidocaine	CCN(CC)CC(=O)Nc1c(C)cccc1C	-0.26	1	234.17	262.382	0.892478	3	1	32.34	6	1	6	3	7	0.857143	0.5	-1.98061	2.44871	2.44942	-4.75333	-4.61359	0.00088481	75.1128	0.289066	28.8814	Training	-0.363043	0.0492278	-0.463086	-0.263	-0.210219	-0.26
21	Clonazepam	O=C1CN=C(c2ccccc2Cl)c2cc([N+](=O)[O-])ccc2N1	-0.23	1	315.04	293.171	1.0746	6	1	84.6	2	3	11	7	20	0.1	0.067	-3.86988	2.54725	2.35798	-4.6777	-4.38575	0.00205609	85.9428	0.307477	15.3615	Training	-0.253234	0.0487619	-0.35233	-0.154138	-0.194246	-0.23
22	Flecainide	O=C(NCC1CCCCN1)c1cc(OCC(F)(F)F)ccc1OCC(F)(F)F	-0.2	1	414.14	359.699	1.15135	5	2	59.59	10	2	6	11	13	0.769231	0.588	-4.251	3.42523	3.87642	-5.09414	-5.19301	0.999876	82.5751	0.792607	13.223	Training	-0.29556	0.090778	-0.480043	-0.111077	-0.286854	-0.2
23	Nevirapine	Cc1ccnc2c1NC(=O)c1cccnc1N2C1CC1	-0.17	1	266.12	268.092	0.992643	5	1	58.12	1	4	15	5	21	0.047619	0.267	-2.48894	1.75729	1.28903	-4.52761	-4.35637	0.0397994	58.912	0.00322353	40.0274	Training	-0.112804	0.0512952	-0.217048	-0.00855924	-0.229496	-0.17
24	Remifentanil	CCC(=O)N(c1ccccc1)C1(C(=O)OC)CCN(CCC(=O)OC)CC1	-0.14	1	376.2	387.489	0.970866	7	0	76.15	10	2	6	7	15	0.666667	0.55	-2.8403	2.53919	2.47642	-4.89027	-4.58291	0.0163522	74.787	-0.448573	27.6479	Training	-0.115378	0.0631508	-0.243716	0.0129601	-0.419477	-0.14
25	Ethabutol	CCC(CO)NCCNC(CC)CO	-0.12	1	204.18	221.09	0.923514	4	4	64.52	9	0	0	4	0	0	1	0.0936725	0.449818	0.60763	-5.22598	-5.86933	0.160453	40.3216	0.218539	54.2034	Training	-0.30318	0.0548697	-0.414689	-0.191671	-0.304138	-0.12
26	Nifedipine	COC(=O)C1=C(C)NC(C)=C(C(=O)OC)C1c1ccccc1[N+](=O)[O-]	-0.11	1	346.12	339.119	1.02065	8	1	107.77	6	2	6	8	15	0.4	0.294	-4.21299	2.27861	2.14918	-4.53741	-4.07999	0.431899	97.7926	0.175012	2.42913	Training	-0.219983	0.0655833	-0.353264	-0.0867013	-0.532666	-0.11
27	Acebutolol	CCCC(=O)Nc1ccc(OCC(O)CNC(C)C)c(C(C)=O)c1	-0.1	1	336.2	355.3	0.946243	6	3	87.66	11	1	6	6	8	1.375	0.556	-2.49452	1.93481	1.96536	-4.86886	-4.83587	0.996057	24.0787	0.236177	72.4648	Training	-0.0325243	0.0578678	-0.150126	0.0850773	-0.563225	-0.1
28	Clonidine	Clc1cccc(Cl)c1N=C1NCCN1	-0.05	1	229.02	199.974	1.14525	3	2	36.42	1	2	6	5	12	0.0833333	0.222	-2.27778	1.85352	1.67173	-4.60287	-4.70639	0.150201	43.5199	0.448058	49.4554	Training	-0.159867	0.0510476	-0.263608	-0.0561255	-0.43004	-0.05
29	Ticarcillin	CC1(C)SC2C(NC(=O)C(C(=O)O)c3ccsc3)C(=O)N2C1C(=O)O	-0.04	1	384.04	338.261	1.13534	8	3	124.01	6	3	7	10	17	0.352941	0.467	-1.62608	0.932109	0.749573	-6.12406	-5.25974	0.999578	40.8183	-0.760888	51.9364	Training	-0.141181	0.1007	-0.345827	0.063466	-0.462932	-0.04
30	Lamivudine	Nc1ccn([C@H]2CS[C@@H](CO)O2)c(=O)n1	-0.03	1	229.05	199.772	1.14656	6	3	90.37	2	2	6	7	12	0.166667	0.5	-1.02746	-0.528365	-0.680216	-5.6094	-5.23009	0.907393	27.0365	0.160551	73.5544	Training	-0.171066	0.0601258	-0.293257	-0.0488761	-0.247066	-0.03
31	Chlorpyrifos	CCOP(=S)(OCC)Oc1nc(Cl)c(Cl)cc1Cl	-0.01	1	348.93	269.091	1.2967	4	0	40.58	6	1	6	9	7	0.857143	0.444	-5.59476	4.03994	4.64603	-4.5948	-4.85597	0.0254442	99.4459	0.012613	0.320837	Training	-0.177526	0.0735332	-0.326964	-0.0280888	-0.60578	-0.01
32	Indomethacin	COc1ccc2c(c1)c(CC(=O)O)c(C)n2C(=O)c1ccc(Cl)cc1	-0.01	1	357.08	349.151	1.02271	5	1	68.53	5	3	9	6	18	0.277778	0.158	-5.80133	2.66834	3.0915	-4.682	-4.6281	0.738578	98.4419	-0.934721	1.12146	Test	-0.156578	0.11325	-0.38673	0.073575	-0.658497	-0.01
33	Metronidazole	Cc1ncc([N+](=O)[O-])n1CCO	0	1	171.06	155.227	1.102	6	1	81.19	3	1	5	6	6	0.5	0.5	-1.23937	9.35471e-05	-0.0562276	-5.0288	-4.71452	0.894445	17.402	-0.0465871	83.2022	Test	0.0298319	0.0597094	-0.0915121	0.151176	0.100031	0
34	Diazinon	CCOP(=S)(OCC)Oc1cc(C)nc(C(C)C)n1	0	1	304.1	286.343	1.06201	5	0	53.47	7	1	6	7	7	1	0.667	-4.05781	3.41468	3.49983	-4.3447	-4.61419	1.12109e-06	98.8617	-0.223623	1.60087	Training	-0.145132	0.0811909	-0.310131	0.0198681	-0.0227374	0
35	Metoprolol	COCCc1ccc(OCC(O)CNC(C)C)cc1	0	1	267.18	288.898	0.924825	4	2	50.72	9	1	6	4	6	1.5	0.6	-1.58196	1.3713	1.54643	-4.65314	-4.38443	0.822958	18.3846	0.481561	69.0344	Training	-0.116999	0.0615274	-0.242037	0.00804001	-0.224456	0
36	Abacavir	Nc1nc(NC2CC2)c2ncn([C@H]3C=C[C@@H](CO)C3)c2n1	0.01	1	286.15	278.063	1.02908	7	4	101.88	4	4	9	7	18	0.222222	0.5	-2.27186	0.985566	0.559746	-5.5029	-4.98892	0.877565	29.6498	-0.120721	65.3264	Training	-0.137468	0.0510118	-0.241137	-0.0337999	-0.14859	0.01
37	Procainamide	CCN(CC)CCNC(=O)c1ccc(N)cc1	0.04	1	235.17	256.082	0.918337	4	3	58.36	7	1	6	4	7	1	0.462	-0.852708	0.940595	0.979113	-4.89596	-4.80101	0.325138	13.2766	0.266489	89.6091	Training	-0.036695	0.0673371	-0.17354	0.10015	-0.183997	0.04
38	Zidovudine	Cc1cn(C2CC(N=[N+]=[N-])C(CO)O2)c(=O)[nH]c1=O	0.09	1	267.1	241.366	1.10662	9	2	133.08	3	2	6	9	15	0.2	0.6	-1.06925	0.089961	-0.109296	-5.21269	-5.01533	0.984155	21.1709	-0.443047	77.541	Test	0.14194	0.0728591	-0.00612765	0.290007	-0.0312086	0.09
39	Diazepam	CN1C(=O)CN=C(c2ccccc2)c2cc(Cl)ccc21	0.1	1	284.07	284.526	0.998397	3	0	32.67	1	3	11	4	19	0.0526316	0.125	-3.86799	2.85166	2.99082	-4.26474	-4.3489	9.6898e-05	97.9809	-0.124049	1.77207	Test	-0.26288	0.0740638	-0.413396	-0.112365	-0.269333	0.1
40	Stavudine	Cc1cn(C2C=CC(CO)O2)c(=O)[nH]c1=O	0.12	1	224.08	211.012	1.06193	6	2	84.32	2	2	6	6	13	0.153846	0.4	-0.953307	-0.495944	-0.795153	-5.3846	-5.11664	0.576607	2.59861	-0.194705	95.3225	Training	0.0238606	0.0644664	-0.107151	0.154872	0.0362806	0.12
41	Valproic acid	CCCC(CCC)C(=O)O	0.18	1	144.12	161.868	0.890353	2	1	37.3	5	0	0	2	1	5	0.875	-1.68111	2.19381	2.49081	-4.36502	-4.66827	0.939968	87.3132	-0.129459	9.65548	Test	-0.329247	0.0761033	-0.483907	-0.174586	0.028184	0.18
42	Indinavir	CC(C)(C)NC(=O)[C@@H]1CN(Cc2cccnc2)CCN1C[C@@H](O)C[C@@H](Cc1ccccc1)C(=O)N[C@H]1c2ccccc2C[C@H]1O	-1.1	0	613.36	649.573	0.944251	9	4	118.03	14	5	9	9	30	0.466667	0.472	-3.3034	2.49553	2.48968	-5.25752	-4.84727	0.145764	63.7228	-0.153612	32.2521	Test	-0.649909	0.0632812	-0.778511	-0.521306	-0.848614	-1.1
43	Duloxetine	CNCC[C@H](Oc1cccc2ccccc12)c1cccs1	-0.92	1	297.12	314.056	0.946074	2	1	21.26	6	3	10	3	16	0.375	0.222	-3.69761	3.27124	3.71922	-4.84885	-5.14587	0.0939708	90.4129	1.00804	7.1061	Training	-0.626955	0.0902711	-0.810408	-0.443502	-0.294494	-0.92
44	17-hydroxyprogesterone caproate	CCCCCC(=O)O[C@]1(C(C)=O)CC[C@H]2[C@@H]3CCC4=CC(=O)CC[C@]4(C)[C@H]3CC[C@@]21C	-0.67	0	428.29	465.937	0.919201	4	0	60.44	7	4	17	4	23	0.304348	0.815	-5.77182	3.8434	4.89353	-4.68937	-4.60542	0.0059553	97.1599	-0.300431	2.51717	Training	-0.833934	0.0827039	-1.00201	-0.665859	-0.626085	-0.67
45	Nelfinavir	Cc1c(O)cccc1C(=O)N[C@@H](CSc1ccccc1)[C@H](O)CN1C[C@H]2CCCC[C@H]2C[C@H]1C(=O)NC(C)(C)C	-0.6	0	567.31	593.371	0.95608	7	4	101.9	12	4	10	8	25	0.48	0.562	-5.4643	3.92336	4.5162	-6.12205	-5.24519	0.0345247	98.4797	0.162517	1.49553	Test	-1.13864	0.135394	-1.4138	-0.863486	-0.727412	-0.6
46	Bupivacaine	CCCCN1CCCCC1C(=O)Nc1c(C)cccc1C	-0.52	1	288.22	323.009	0.892297	3	1	32.34	6	2	6	3	13	0.461538	0.611	-2.96154	3.21252	3.38044	-4.71512	-4.52568	0.0505026	94.1938	-0.150675	6.06773	Test	-0.39724	0.0786909	-0.557159	-0.237321	-0.338739	-0.52
47	Cefoperazone	CCN1CCN(C(=O)NC(C(=O)NC2C(=O)N3C(C(=O)O)=C(CSc4nnnn4C)CSC23)c2ccc(O)cc2)C(=O)C1=O	-0.46	0	645.14	572.847	1.1262	17	4	220.26	12	5	8	19	32	0.375	0.4	-1.93837	0.246154	-0.390546	-6.34604	-5.5454	0.997875	78.5999	-0.813123	17.0819	Training	-0.497968	0.116191	-0.734096	-0.261841	-0.441636	-0.46
48	Naloxone	C=CCN1CCC23c4c5ccc(O)c4OC2C(=O)CCC3(O)C1C5	-0.3	1	327.15	327.373	0.999318	5	2	70	2	5	0	5	24	0.0833333	0.526	-2.59303	1.68324	1.86836	-4.5998	-4.72069	0.133228	60.7946	0.25077	37.4159	Training	-0.188474	0.0415652	-0.272945	-0.104003	-0.245512	-0.3
49	Isoniazid	NNC(=O)c1ccncc1	-0.21	1	137.06	135.011	1.01518	4	3	68.01	2	1	6	4	7	0.285714	0	-0.0294672	-0.480629	-0.569228	-5.12062	-4.97555	0.861756	5.96221	-0.0777781	93.0169	Training	-0.0196699	0.0646552	-0.151065	0.111725	0.120252	-0.21
50	Midazolam	Cc1ncc2n1-c1ccc(Cl)cc1C(c1ccccc1F)=NC2	-0.13	1	325.08	316.199	1.02809	3	0	30.18	1	4	14	5	22	0.0454545	0.111	-4.24802	2.75809	2.67508	-4.36597	-4.55225	0.00284079	97.1394	0.0518701	2.30114	Test	-0.276491	0.0627462	-0.404006	-0.148975	-0.376737	-0.13
51	Phthalimide	O=C1NC(=O)c2ccccc21	-0.09	1	147.03	145.206	1.01256	3	1	46.17	0	2	9	3	12	0	0	-2.75994	1.09955	1.2061	-4.49507	-4.62788	0.983215	76.1522	-0.22641	21.484	Training	-0.244143	0.067683	-0.381692	-0.106595	0.0295866	-0.09
52	Chloroquine	CCN(CC)CCCC(C)Nc1ccnc2cc(Cl)ccc12	-0.03	1	319.18	337.79	0.944906	3	1	28.16	8	2	10	4	11	0.727273	0.5	-3.56555	3.72698	4.73256	-4.98109	-5.44963	0.000289567	49.6103	1.07592	56.3188	Training	-0.374005	0.0838469	-0.544402	-0.203608	-0.457617	-0.03
53	Sotalol	CC(C)NCC(O)c1ccc(NS(C)(=O)=O)cc1	0	1	272.12	266.516	1.02103	5	3	78.43	6	1	6	6	8	0.75	0.5	-1.06893	-0.0150662	-0.0940604	-5.64222	-5.10359	0.50187	3.29833	0.080285	87.5725	Test	-0.133224	0.0673906	-0.270178	0.00373044	-0.0254702	0
54	Dicloran	Nc1c(Cl)cc([N+](=O)[O-])cc1Cl	0.03	1	205.96	163.226	1.26181	4	2	69.16	1	1	6	6	7	0.142857	0	-4.40398	2.57505	2.65808	-4.80134	-4.66193	0.578641	99.5382	-0.237181	0.307858	Test	-0.312836	0.0715044	-0.45815	-0.167521	-0.0349948	0.03
55	Carnitine	C[N+](C)(C)CC(O)CC(=O)[O-]	0.11	1	161.11	164.359	0.98023	4	1	60.36	4	0	0	4	1	4	0.857	0.544765	-1.69136	-1.51734	-4.93418	-4.69467	0.980353	-2.01505	-0.170425	102.443	Training	0.0958065	0.080214	-0.0672079	0.258821	0.0431768	0.11

## Sheet: Table S3
	Table S3. Relevant properties of reference compounds vs. drugs

## Sheet: Table S2
Table S2. Properties of compounds 56 to 305
No.	Compound	SMILES	Family	Lipinski	MW	Vol	Dense	nHA	nHD	TPSA	nRot	nRing	MaxRing	nHet	nRig	Flex	Fsp3	logS	logD	logP	caco2	MDCK	PAMPA	PPB	logVDss	Fu	GI absorption	log FM(1)	Std. dev. on pred. (Mean)	Lower bound 95% (Mean)	Upper bound 95% (Mean)	log FM(2)	log FM(3)
56	Ketamine	CNC1(c2ccccc2Cl)CCCCC1=O		1	237.09	240.744	0.984824	2	1	29.1	2	2	6	3	13	0.153846	0.462	-2.62174	1.93766	1.78914	-4.27008	-4.92994	0.143804	60.6204	0.597434	41.1785	High	-0.22199	0.0614948	-0.346962	-0.0970174	-0.281832	-0.25896
57	Tryptamine	NCCc1c[nH]c2ccccc12	Tryptamines	1	160.1	175.851	0.910429	2	3	41.81	2	2	9	2	10	0.2	0.2	-1.0757	1.08555	1.65031	-4.82248	-5.06977	0.438769	38.4358	0.604526	54.8668	High	-0.340023	0.0601425	-0.462247	-0.217799	-0.0711722	-0.128792
58	1-Me-Tryptamine	Cn1cc(CCN)c2ccccc21	Tryptamines	1	174.12	193.147	0.901489	2	2	30.95	2	2	9	2	10	0.2	0.273	-1.62362	1.53439	2.03303	-4.94994	-4.93659	0.246182	34.8218	0.544774	57.7926	High	-0.348464	0.0633723	-0.477252	-0.219676	-0.135849	-0.177188
59	5-MeO-T	COc1ccc2[nH]cc(CCN)c2c1	Tryptamines	1	190.11	201.937	0.941431	3	3	51.04	3	2	9	3	10	0.3	0.273	-1.12918	1.09766	1.55149	-4.88142	-5.35496	0.221693	30.6955	0.331262	60.6861	High	-0.237177	0.0482432	-0.335219	-0.139134	-0.0881908	-0.104936
60	1-iPr-5-MeO-T	COc1ccc2c(c1)c(CCN)cn2C(C)C	Tryptamines	1	232.16	253.825	0.914645	3	2	40.18	4	2	9	3	10	0.4	0.429	-2.17976	2.1144	2.33598	-4.73855	-4.95409	0.0102718	27.6774	0.272737	63.5991	High	-0.17352	0.0490206	-0.273142	-0.073898	-0.214236	-0.192558
61	ChemRev13	CCn1cc(CCN(C)C)c2c(O)cccc21	Tryptamines	1	232.16	253.825	0.914645	3	1	28.4	4	2	9	3	10	0.4	0.429	-2.20008	1.87666	2.10485	-4.80888	-4.7037	0.0200619	29.3583	0.547552	67.4885	High	-0.219162	0.0575339	-0.336085	-0.102239	-0.262336	-0.219162
62	ChemRev14	CN(C)CCc1cn(CC(F)F)c2cccc(O)c12	Tryptamines	1	268.14	265.96	1.0082	3	1	28.4	5	2	9	5	10	0.5	0.429	-1.97506	1.66007	1.85831	-4.94507	-4.82068	0.18028	29.5638	0.435289	69.3142	High	-0.144749	0.0528537	-0.25216	-0.0373373	-0.118866	-0.223174
63	ChemRev15	CCCCn1cc(CCN(C)C)c2c(O)cccc21	Tryptamines	1	260.19	288.417	0.902131	3	1	28.4	6	2	9	3	10	0.6	0.5	-3.05881	2.70551	3.00516	-4.72501	-4.68209	0.0188989	64.4102	0.681168	30.8606	High	-0.40467	0.065473	-0.537727	-0.271613	-0.32718	-0.256245
64	ChemRev16	CN(C)CCc1cn(CC2CC2)c2cccc(O)c12	Tryptamines	1	258.17	279.861	0.922494	3	1	28.4	5	3	9	3	13	0.384615	0.5	-2.94185	2.53914	2.74529	-4.9816	-4.73617	0.0075674	47.658	0.724876	46.8285	High	-0.40467	0.065473	-0.537727	-0.271613	-0.32718	-0.256245
65	ChemRev17	COc1ccc2[nH]c(C)c(CCN(C)C)c2c1	Tryptamines	1	232.16	253.825	0.914645	3	1	28.26	4	2	9	3	10	0.4	0.429	-2.1642	2.0631	2.32029	-5.24006	-4.95217	0.0366546	44.7961	0.444168	47.6755	High	-0.421109	0.0724946	-0.568436	-0.273782	-0.242605	-0.224214
66	ChemRev18	CCc1[nH]c2ccc(OC)cc2c1CCN(C)C	Tryptamines	1	246.17	271.121	0.90797	3	1	28.26	5	2	9	3	10	0.5	0.467	-2.7086	2.52661	2.68282	-4.88814	-4.71903	0.0116738	57.7642	0.510092	36.7631	High	-0.395677	0.0546966	-0.506834	-0.284521	-0.275925	-0.249168
67	ChemRev19	COc1ccc2[nH]c(-c3ccccc3)c(CCN(C)C)c2c1	Tryptamines	1	294.17	323.839	0.908383	3	1	28.26	5	3	9	3	16	0.3125	0.263	-3.7252	3.50291	3.94607	-4.62682	-4.68644	0.00508811	86.5808	0.776481	11.5217	High	-0.504423	0.0657416	-0.638026	-0.37082	-0.383667	-0.459175
68	ChemRev20	CC(C)N(C)CCc1c[nH]c2ccccc12	Tryptamines	1	216.16	245.035	0.88216	2	1	19.03	4	2	9	2	10	0.4	0.429	-2.87942	2.74039	3.02409	-4.83836	-4.72689	0.0209599	46.9626	0.525462	49.484	High	-0.359004	0.0581327	-0.477144	-0.240864	-0.264987	-0.261767
69	ChemRev21	CC(C)N(C)CCc1coc2ccccc12	Tryptamines	1	217.15	242.828	0.894253	2	0	16.38	4	2	9	2	10	0.4	0.429	-3.1043	2.90464	3.55448	-4.86178	-4.70951	0.0326339	49.1568	0.554681	47.4553	High	-0.380984	0.0603536	-0.503637	-0.25833	-0.229014	-0.264378
70	isoDMT	CN(C)CCn1ccc2ccccc21	Tryptamines	1	188.13	210.443	0.893971	2	0	8.17	3	2	9	2	10	0.3	0.333	-2.20263	2.28611	2.5132	-4.52325	-4.74391	0.121984	63.0131	0.743346	32.2824	High	-0.402681	0.0589736	-0.52253	-0.282832	-0.206171	-0.319601
71	6-OMe-isoDMT	COc1ccc2ccn(CCN(C)C)c2c1	Tryptamines	1	218.14	236.529	0.922254	3	0	17.4	4	2	9	3	10	0.4	0.385	-2.18842	2.25125	2.40684	-4.69667	-4.84211	0.0404696	53.8684	0.513929	40.4058	High	-0.325901	0.0468202	-0.421051	-0.230751	-0.23421	-0.28082
72	5-OMe-isoDMT	COc1ccc2c(ccn2CCN(C)C)c1	Tryptamines	1	218.14	236.529	0.922254	3	0	17.4	4	2	9	3	10	0.4	0.385	-2.25438	2.22698	2.39009	-4.69719	-4.84344	0.0967097	48.1146	0.508547	46.3198	High	-0.293982	0.0470152	-0.389528	-0.198435	-0.23535	-0.280133
73	ChemRev25	COc1ccc2cnn(C[C@H](C)N)c2c1	Tryptamines	1	205.12	212.934	0.963303	4	2	53.07	3	2	9	4	10	0.3	0.364	-1.64645	1.15489	1.36881	-4.8784	-4.78957	0.0604616	49.3887	0.424322	46.2719	High	-0.287282	0.0423323	-0.373311	-0.201252	-0.108077	-0.158479
74	ChemRev26	Cc1c(O)ccc2cnn(C[C@H](C)N)c12	Tryptamines	1	205.12	212.934	0.963303	4	3	64.07	2	2	9	4	10	0.2	0.364	-1.40733	0.754008	0.695794	-5.13879	-4.67047	0.308334	47.7335	0.542913	47.4507	High	-0.371197	0.0593369	-0.491784	-0.25061	-0.0818974	-0.0799868
75	ChemRev27	C[C@H](N)Cn1ncc2ccc(O)c(Cl)c21	Tryptamines	1	225.07	210.849	1.06745	4	3	64.07	2	2	9	5	10	0.2	0.3	-2.46755	1.19872	1.37066	-5.25842	-4.68969	0.577825	55.3229	0.48805	42.5191	High	-0.378769	0.0603655	-0.501446	-0.256091	-0.129877	-0.0848135
76	ChemRev28	C[C@H](N)Cn1ncc2ccc(O)cc21	Tryptamines	1	191.11	195.638	0.976855	4	3	64.07	2	2	9	4	10	0.2	0.3	-1.35202	0.513424	0.293071	-5.2652	-4.77045	0.353638	42.7591	0.5737	55.9016	High	-0.365851	0.0672978	-0.502617	-0.229086	-0.0450054	-0.0820369
77	ChemRev29	C[C@H](N)Cn1ncc2ccc(O)c(F)c21	Tryptamines	1	209.1	201.706	1.03666	4	3	64.07	2	2	9	5	10	0.2	0.3	-1.96328	0.800804	0.779825	-5.24818	-4.71272	0.388779	45.6491	0.583642	48.8735	High	-0.359028	0.0617634	-0.484547	-0.23351	-0.0587754	-0.0571498
78	AL-38022A	C[C@H](N)Cn1ncc2ccc3c(c21)CCCO3	Tryptamines	1	231.14	238.97	0.967236	4	2	53.07	2	3	13	4	15	0.133333	0.462	-1.83693	1.23632	1.26751	-4.77796	-4.69518	0.17637	61.212	0.703981	36.4775	High	-0.360068	0.0528612	-0.467495	-0.252641	-0.169957	-0.158731
79	AAZ-A-154	COc1ccc2c(ccn2C[C@@H](C)N(C)C)c1	Tryptamines	1	232.16	253.825	0.914645	3	0	17.4	4	2	9	3	10	0.4	0.429	-1.97383	1.91347	2.07849	-4.87046	-4.69659	0.0474016	58.7316	0.434695	41.9055	High	-0.350901	0.0499011	-0.452313	-0.24949	-0.268908	-0.273041
80	5-Br-DMT	CN(C)CCc1c[nH]c2ccc(Br)cc12	Tryptamines	1	266.04	229.727	1.15807	2	1	19.03	3	2	9	3	10	0.3	0.333	-2.9008	2.82034	2.9764	-4.84109	-4.7716	0.0922926	82.2055	0.743086	17.3898	High	-0.525153	0.0712259	-0.669901	-0.380404	-0.384005	-0.273947
81	5-F-DMT	CN(C)CCc1c[nH]c2ccc(F)cc12	Tryptamines	1	206.12	216.511	0.952009	2	1	19.03	3	2	9	3	10	0.3	0.333	-2.24908	2.00016	2.18056	-4.90114	-4.68875	0.0409392	39.898	0.556672	54.7868	High	-0.312296	0.054151	-0.422344	-0.202247	-0.192651	-0.204129
82	5-Cl-DMT	CN(C)CCc1c[nH]c2ccc(Cl)cc12	Tryptamines	1	222.09	225.654	0.984205	2	1	19.03	3	2	9	3	10	0.3	0.333	-2.82763	2.77012	2.99039	-4.83006	-4.87356	0.0802637	58.2604	0.601959	37.9122	High	-0.389886	0.0545001	-0.500644	-0.279129	-0.279295	-0.231857
83	ChemRev35	COc1ccc2c(CCN(C)C)c[nH]c2c1	Tryptamines	1	218.14	236.529	0.922254	3	1	28.26	4	2	9	3	10	0.4	0.385	-1.94326	1.86245	2.23664	-4.76667	-4.91641	0.0627253	35.0556	0.460021	59.157	High	-0.236659	0.0498383	-0.337942	-0.135375	-0.208781	-0.214307
84	ChemRev36	COc1cccc2c(CCN(C)C)c[nH]c12	Tryptamines	1	218.14	236.529	0.922254	3	1	28.26	4	2	9	3	10	0.4	0.385	-1.91095	1.78771	2.05312	-4.56736	-4.74611	0.0344523	29.4813	0.500286	63.6156	High	-0.166754	0.0587999	-0.28625	-0.0472578	-0.204639	-0.210576
85	ChemRev37	CN(C)CCc1c[nH]c2cc(F)cc(O)c12	Tryptamines	1	222.12	225.301	0.985882	3	2	39.26	3	2	9	4	10	0.3	0.333	-1.80697	1.56715	1.75226	-5.02535	-4.69586	0.4286	34.5026	0.534886	64.9682	High	-0.247231	0.0550176	-0.35904	-0.135422	-0.155071	-0.123098
86	ChemRev38	CN(C)CCc1c[nH]c2c(F)ccc(O)c12	Tryptamines	1	222.12	225.301	0.985882	3	2	39.26	3	2	9	4	10	0.3	0.333	-2.07101	1.81703	2.00111	-4.82003	-4.74151	0.345815	43.8301	0.542416	54.5643	High	-0.248321	0.048388	-0.346658	-0.149985	-0.164761	-0.118201
87	ChemRev39	COc1ccc2[nH]cc(CCN(C)C)c2c1F	Tryptamines	1	236.13	242.597	0.973343	3	1	28.26	4	2	9	4	10	0.4	0.385	-1.88251	1.69464	1.95801	-4.96396	-4.68093	0.20996	58.7771	0.535735	37.1266	High	-0.377501	0.0518423	-0.482858	-0.272145	-0.229087	-0.189649
88	ChemRev40	COc1cc2c(CCN(C)C)c[nH]c2cc1F	Tryptamines	1	236.13	242.597	0.973343	3	1	28.26	4	2	9	4	10	0.4	0.385	-1.93687	1.66091	1.97543	-4.74283	-4.71959	0.0374214	62.9773	0.578499	33.2781	High	-0.345914	0.0463991	-0.440209	-0.25162	-0.225477	-0.188191
89	DET	CCN(CC)CCc1c[nH]c2ccccc12	Tryptamines	1	216.16	245.035	0.88216	2	1	19.03	5	2	9	2	10	0.5	0.429	-2.97402	2.85471	3.16888	-4.93776	-4.86624	0.000961744	53.5533	0.618065	43.376	High	-0.433705	0.0676415	-0.571169	-0.296241	-0.264987	-0.299164
90	6F-DET	CCN(CC)CCc1c[nH]c2cc(F)ccc12	Tryptamines	1	234.15	251.103	0.932487	2	1	19.03	5	2	9	3	10	0.5	0.429	-3.10526	2.91676	3.15339	-4.9395	-5.03193	0.000592465	62.78	0.712683	36.7446	High	-0.444384	0.0652361	-0.576959	-0.311808	-0.259301	-0.262832
91	ChemRev43	CN(C)CCc1c[nH]c2ccsc12	Tryptamines	1	194.09	196.997	0.985246	2	1	19.03	3	2	8	3	9	0.333333	0.4	-1.91978	1.90737	2.05001	-4.78181	-4.87294	0.146194	37.0629	0.596198	53.7701	High	-0.292499	0.0529084	-0.400021	-0.184976	-0.153841	-0.179535
92	ChemRev44	CN(C)CCc1c[nH]c2sccc12	Tryptamines	1	194.09	196.997	0.985246	2	1	19.03	3	2	8	3	9	0.333333	0.4	-1.92242	1.82584	2.19182	-4.76192	-4.80561	0.138357	20.2573	0.565675	73.2271	High	-0.179499	0.0629624	-0.307455	-0.0515443	-0.153841	-0.172636
93	ChemRev45	C[C@H](N)Cc1c[nH]c2ccccc12	Tryptamines	1	174.12	193.147	0.901489	2	3	41.81	2	2	9	2	10	0.2	0.273	-1.5978	1.4441	1.89846	-4.45734	-4.63249	0.195668	30.6934	0.628185	63.8637	High	-0.198974	0.0668151	-0.334759	-0.0631897	-0.108292	-0.14529
94	ChemRev46	C[C@@H](N)Cc1c[nH]c2ccccc12	Tryptamines	1	174.12	193.147	0.901489	2	3	41.81	2	2	9	2	10	0.2	0.273	-1.96325	2.07278	2.30467	-4.65306	-4.64248	0.214755	46.8268	0.703522	49.1085	High	-0.34201	0.0594752	-0.462878	-0.221142	-0.108292	-0.14529
95	ChemRev47	C[C@H](N)Cc1c[nH]c2ccc3c(c12)CCCO3	Tryptamines	1	230.14	245.269	0.938318	3	3	51.04	2	3	13	3	15	0.133333	0.429	-2.07126	1.84256	1.99956	-4.55104	-4.60899	0.161295	40.5617	0.678117	53.3492	High	-0.247026	0.0585095	-0.365932	-0.128121	-0.183391	-0.156746
96	ChemRev48	NC1CC1c1c[nH]c2ccc(F)cc12	Tryptamines	1	190.09	190.658	0.99702	2	3	41.81	1	3	9	3	13	0.0769231	0.273	-1.8535	1.19229	1.58526	-4.98311	-4.96114	0.197973	47.2422	0.516356	45.8092	High	-0.374561	0.0570861	-0.490574	-0.258548	-0.0999362	-0.0974767
97	ChemRev49	COc1cccc2[nH]cc(C3CC3N)c12	Tryptamines	1	202.11	210.677	0.959337	3	3	51.04	2	3	9	3	13	0.153846	0.333	-1.6857	1.32517	1.64751	-5.34663	-5.19705	0.240995	48.3022	0.585512	46.2781	High	-0.481319	0.0858877	-0.655864	-0.306775	-0.112875	-0.116285
98	ChemRev50	COc1ccc2[nH]cc(C3CC3N)c2c1	Tryptamines	1	202.11	210.677	0.959337	3	3	51.04	2	3	9	3	13	0.153846	0.333	-1.49787	1.21584	1.68282	-5.28882	-5.35486	0.267271	38.8914	0.357919	53.719	High	-0.387509	0.0719617	-0.533753	-0.241265	-0.116751	-0.115618
99	5-MeO-T	COc1ccc2[nH]cc(CCN)c2c1	Tryptamines	1	190.11	201.937	0.941431	3	3	51.04	3	2	9	3	10	0.3	0.273	-1.12918	1.09766	1.55149	-4.88142	-5.35496	0.221693	30.6955	0.331262	60.6861	High	-0.237177	0.0482432	-0.335219	-0.139134	-0.0881908	-0.104936
100	5-MeO-DET	CCN(CC)CCc1c[nH]c2ccc(OC)cc12	Tryptamines	1	246.17	271.121	0.90797	3	1	28.26	6	2	9	3	10	0.6	0.467	-2.81957	2.61755	2.78766	-4.94384	-5.01535	0.000373651	47.3474	0.442096	48.1633	High	-0.33888	0.0521756	-0.444913	-0.232846	-0.275925	-0.270198
101	ChemRev53	CC(C)N(CCc1c[nH]c2ccc(O)cc12)C(C)C	Tryptamines	1	260.19	288.417	0.902131	3	2	39.26	5	2	9	3	10	0.5	0.5	-3.3191	2.93798	3.10009	-5.50227	-5.08265	0.00135788	53.5857	0.307046	43.5805	High	-0.489273	0.0954421	-0.683235	-0.295312	-0.293591	-0.266149
102	ChemRev54	COc1ccc2[nH]cc(CCN(C)C(C)C)c2c1	Tryptamines	1	246.17	271.121	0.90797	3	1	28.26	5	2	9	3	10	0.5	0.467	-2.70792	2.54678	2.71974	-5.11057	-4.91379	0.00719684	43.977	0.388582	50.3464	High	-0.362817	0.0604216	-0.485609	-0.240026	-0.275925	-0.234709
103	ChemRev57	COc1ccc2[nH]cc(CCNCc3ccc(Br)cc3)c2c1	Tryptamines	1	358.07	325.827	1.09896	3	2	37.05	6	3	9	4	16	0.375	0.222	-3.75242	3.29709	3.65669	-4.90965	-4.62055	0.00677244	87.7848	0.599021	10.2177	High	-0.5155	0.0689471	-0.655618	-0.375383	-0.517679	-0.408311
104	ChemRev58	COc1ccc(CNCCc2c[nH]c3ccc(OC)cc23)cc1	Tryptamines	1	310.17	332.63	0.932479	4	2	46.28	7	3	9	4	16	0.4375	0.263	-2.75731	2.53752	2.62026	-4.78031	-4.57752	0.00410274	62.3912	0.115809	32.1897	High	-0.282064	0.0420331	-0.367486	-0.196643	-0.379582	-0.405054
105	ChemRev59	COc1cccc(CNCCc2c[nH]c3ccc(OC)cc23)c1	Tryptamines	1	310.17	332.63	0.932479	4	2	46.28	7	3	9	4	16	0.4375	0.263	-2.79466	2.57705	2.68808	-4.75224	-4.52911	0.000399233	56.6101	0.193328	37.8694	High	-0.257989	0.0382809	-0.335786	-0.180193	-0.374946	-0.405429
106	ChemRev60	COc1ccc2[nH]cc(CCNCc3cccc(C(F)(F)F)c3)c2c1	Tryptamines	1	348.14	342.042	1.01783	3	2	37.05	7	3	9	6	16	0.4375	0.263	-4.18323	3.46944	3.86319	-4.88773	-4.77519	0.00421595	87.7187	0.826307	9.04072	High	-0.472986	0.0695554	-0.614339	-0.331632	-0.208499	-0.377099
107	ChemRev61	COc1ccc2[nH]cc(CCNCc3cccc(F)c3)c2c1	Tryptamines	1	298.15	312.611	0.953742	3	2	37.05	6	3	9	4	16	0.375	0.222	-3.23495	2.84646	2.99953	-4.88875	-4.5807	0.00213111	46.1431	0.26457	49.8677	High	-0.243636	0.0392076	-0.323315	-0.163957	-0.360515	-0.353329
108	ChemRev62	COc1ccc2[nH]cc(CCNCc3cccc(Cl)c3)c2c1	Tryptamines	1	314.12	321.754	0.976273	3	2	37.05	6	3	9	4	16	0.375	0.222	-3.65137	3.26197	3.57539	-4.67428	-4.59716	0.00261926	59.4216	0.326061	42.1169	High	-0.237598	0.0390631	-0.316984	-0.158213	-0.412959	-0.375191
109	ChemRev63	COc1ccc2[nH]cc(CCNCc3cccc(Br)c3)c2c1	Tryptamines	1	358.07	325.827	1.09896	3	2	37.05	6	3	9	4	16	0.375	0.222	-3.64324	3.25509	3.55178	-4.88748	-4.69476	0.00265723	65.0061	0.284131	38.4739	High	-0.30664	0.0411991	-0.390367	-0.222914	-0.517717	-0.408644
110	ChemRev64	COc1ccc2[nH]cc(CCNCc3cccc(I)c3)c2c1	Tryptamines	1	406.05	331.82	1.22371	3	2	37.05	6	3	9	4	16	0.375	0.222	-4.02938	3.3844	3.80137	-4.84904	-4.60618	0.0054018	65.4512	0.379277	36.8074	High	-0.321491	0.0417793	-0.406397	-0.236586	-0.631919	-0.443243
111	ChemRev65	COc1ccc2[nH]cc(CCNCc3ccccc3OC)c2c1	Tryptamines	1	310.17	332.63	0.932479	4	2	46.28	7	3	9	4	16	0.4375	0.263	-3.03277	2.66441	2.78532	-4.72197	-4.51832	0.000879336	64.8785	0.341033	36.4422	High	-0.282812	0.0386496	-0.361358	-0.204267	-0.366396	-0.405241
112	ChemRev66	COc1ccc2[nH]cc(CCNCc3ccccc3Br)c2c1	Tryptamines	1	358.07	325.827	1.09896	3	2	37.05	6	3	9	4	16	0.375	0.222	-3.60663	3.17494	3.4665	-4.81309	-4.68816	0.00107655	84.7289	0.669753	15.2649	High	-0.475249	0.0614957	-0.600224	-0.350275	-0.517717	-0.408999
113	6-OH-DMT	CN(C)CCc1c[nH]c2cc(O)ccc12	Tryptamines	1	204.13	219.233	0.931109	3	2	39.26	3	2	9	3	10	0.3	0.333	-1.49871	1.3659	1.59806	-4.90289	-4.83778	0.420228	24.7293	0.596758	76.0634	High	-0.20766	0.0652539	-0.340272	-0.0750477	-0.136703	-0.149131
114	7-OH-DMT	CN(C)CCc1c[nH]c2c(O)cccc12	Tryptamines	1	204.13	219.233	0.931109	3	2	39.26	3	2	9	3	10	0.3	0.333	-1.88746	1.58029	1.91204	-4.76559	-4.77966	0.110575	18.4424	0.321646	80.7476	High	-0.098905	0.0627909	-0.226511	0.0287014	-0.154981	-0.144984
115	5-OH-DMT (bufotenine)	CN(C)CCc1c[nH]c2ccc(O)cc12	Tryptamines	1	204.13	219.233	0.931109	3	2	39.26	3	2	9	3	10	0.3	0.333	-1.36982	1.23684	1.45966	-4.83986	-4.85421	0.253072	26.9776	0.608874	71.9127	High	-0.214719	0.0629382	-0.342625	-0.0868127	-0.144873	-0.148568
116	4-HO-MET	CCN(C)CCc1c[nH]c2cccc(O)c12	Tryptamines	1	218.14	236.529	0.922254	3	2	39.26	4	2	9	3	10	0.4	0.385	-2.34955	1.96455	2.16739	-4.84584	-4.74948	0.0569977	39.5736	0.496781	57.1183	High	-0.274912	0.0509279	-0.37841	-0.171414	-0.199511	-0.164365
117	4-HO-MPT	CCCN(C)CCc1c[nH]c2cccc(O)c12	Tryptamines	1	232.16	253.825	0.914645	3	2	39.26	5	2	9	3	10	0.5	0.429	-2.7694	2.37839	2.50154	-4.98	-4.79772	0.0383893	57.2924	0.543533	41.2153	High	-0.402589	0.0593138	-0.523129	-0.282049	-0.234019	-0.181356
118	4-HO-MIPT	CC(C)N(C)CCc1c[nH]c2cccc(O)c12	Tryptamines	1	232.16	253.825	0.914645	3	2	39.26	4	2	9	3	10	0.4	0.429	-2.74787	2.33183	2.47562	-5.36846	-4.8313	0.102023	47.103	0.385267	52.1884	High	-0.421595	0.0797243	-0.583614	-0.259576	-0.234247	-0.178396
119	4-HO-DET	CCN(CC)CCc1c[nH]c2cccc(O)c12	Tryptamines	1	232.16	253.825	0.914645	3	2	39.26	5	2	9	3	10	0.5	0.429	-2.81635	2.49497	2.61296	-4.92149	-4.75941	0.00451053	50.1453	0.556813	48.1325	High	-0.352796	0.0548657	-0.464297	-0.241296	-0.234247	-0.215246
120	4-HO-EPT	CCCN(CC)CCc1c[nH]c2cccc(O)c12	Tryptamines	1	246.17	271.121	0.90797	3	2	39.26	6	2	9	3	10	0.6	0.467	-3.05712	2.70997	2.84471	-4.77629	-4.65885	0.001957	51.3898	0.629568	46.7728	High	-0.333597	0.0529513	-0.441207	-0.225987	-0.268517	-0.230127
121	4-HO-DPT	CCCN(CCC)CCc1c[nH]c2cccc(O)c12	Tryptamines	1	260.19	288.417	0.902131	3	2	39.26	7	2	9	3	10	0.7	0.5	-3.51744	2.96699	3.12676	-4.95648	-4.67013	0.00252549	48.2013	0.758392	50.1031	High	-0.386474	0.0656686	-0.519929	-0.253019	-0.302787	-0.25698
122	4-HO-DIPT	CC(C)N(CCc1c[nH]c2cccc(O)c12)C(C)C	Tryptamines	1	260.19	288.417	0.902131	3	2	39.26	5	2	9	3	10	0.5	0.5	-3.42137	3.02166	3.25976	-5.47623	-5.10413	0.00276649	61.9319	0.255814	37.6706	High	-0.504596	0.0968558	-0.701431	-0.307762	-0.303243	-0.266503
123	4-HO-MALT	C=CCN(C)CCc1c[nH]c2cccc(O)c12	Tryptamines	1	230.14	251.189	0.916203	3	2	39.26	5	2	9	3	11	0.454545	0.286	-2.51482	2.16786	2.34124	-4.64955	-4.63093	0.144171	60.2055	0.184252	39.6462	High	-0.260555	0.0437957	-0.349558	-0.171551	-0.226893	-0.153393
124	4-AcO-MET	CCN(C)CCc1c[nH]c2cccc(OC(C)=O)c12	Tryptamines	1	260.15	277.275	0.938238	4	1	45.33	6	2	9	4	11	0.545455	0.4	-2.17117	1.92067	2.03722	-4.77072	-4.76892	0.0135322	27.4975	0.276678	68.9746	High	-0.11354	0.0514639	-0.218127	-0.00895284	-0.249353	-0.178831
125	4-AcO-MPT	CCCN(C)CCc1c[nH]c2cccc(OC(C)=O)c12	Tryptamines	1	274.17	294.571	0.930743	4	1	45.33	7	2	9	4	11	0.636364	0.438	-2.63533	2.31193	2.38713	-4.78048	-4.64287	0.00705857	46.6914	0.337786	49.6201	High	-0.228551	0.0396624	-0.309155	-0.147947	-0.283433	-0.19567
126	4-AcO-MIPT	CC(=O)Oc1cccc2[nH]cc(CCN(C)C(C)C)c12	Tryptamines	1	274.17	294.571	0.930743	4	1	45.33	6	2	9	4	11	0.545455	0.438	-2.55742	2.26927	2.37183	-4.95476	-4.73566	0.0196847	30.7296	0.26979	65.7984	High	-0.178347	0.0455153	-0.270845	-0.0858484	-0.283623	-0.193044
127	4-AcO-DET	CCN(CC)CCc1c[nH]c2cccc(OC(C)=O)c12	Tryptamines	1	274.17	294.571	0.930743	4	1	45.33	7	2	9	4	11	0.636364	0.438	-2.76165	2.42882	2.53361	-4.82973	-4.78184	0.000977438	37.5973	0.336922	58.1866	High	-0.196494	0.0429751	-0.28383	-0.109158	-0.283623	-0.22759
128	4-AcO-EPT	CCCN(CC)CCc1c[nH]c2cccc(OC(C)=O)c12	Tryptamines	1	288.18	311.867	0.924048	4	1	45.33	8	2	9	4	11	0.727273	0.471	-3.03851	2.70688	2.86089	-4.70193	-4.6077	0.000347944	39.3519	0.399924	56.4766	High	-0.18212	0.0464198	-0.276456	-0.0877832	-0.317703	-0.242583
129	4-AcO-DPT	CCCN(CCC)CCc1c[nH]c2cccc(OC(C)=O)c12	Tryptamines	1	302.2	329.163	0.918086	4	1	45.33	9	2	9	4	11	0.818182	0.5	-3.56855	3.09773	3.25632	-4.85535	-4.53209	0.000627406	39.9446	0.592363	55.5244	High	-0.261321	0.0512915	-0.365558	-0.157084	-0.351821	-0.268688
130	4-AcO-DIPT	CC(=O)Oc1cccc2[nH]cc(CCN(C(C)C)C(C)C)c12	Tryptamines	1	302.2	329.163	0.918086	4	1	45.33	7	2	9	4	11	0.636364	0.5	-3.46875	3.10998	3.34305	-5.3215	-4.94323	0.000440374	43.0678	0.178036	53.2593	High	-0.326753	0.0621613	-0.45308	-0.200425	-0.352163	-0.278184
131	Psilocybin	CN(C)CCc1c[nH]c2cccc(OP(=O)(O)O)c12	Tryptamines	1	284.09	265.431	1.0703	6	3	85.79	5	2	9	7	11	0.454545	0.333	-1.4391	0.551983	-0.441759	-5.50184	-5.05429	0.469603	25.8172	-0.0175492	79.6694	High	-0.0794347	0.0545626	-0.190319	0.0314498	0.10749	0.0692689
132	Baeocistin	CNCCc1c[nH]c2cccc(OP(=O)(O)O)c12	Tryptamines	1	270.08	248.135	1.08844	6	4	94.58	5	2	9	7	11	0.454545	0.273	-1.94026	0.252571	-0.907439	-5.78938	-5.16492	0.423373	28.5625	-0.055655	72.756	High	-0.186253	0.0691269	-0.326735	-0.0457697	0.159854	0.153061
133	Aeruginascin	C[N+](C)(C)CCc1c[nH]c2cccc(OP(=O)([O-])O)c12	Tryptamines	1	298.11	282.727	1.05441	6	2	85.38	5	2	9	7	11	0.454545	0.385	-1.81636	-0.087968	-0.449599	-5.59704	-5.04704	0.671091	46.6413	-0.2014	53.0093	High	-0.213626	0.0615543	-0.33872	-0.088533	0.0971342	-0.00880697
134	Norbaeocistin	NCCc1c[nH]c2cccc(OP(=O)(O)O)c12	Tryptamines	1	256.06	230.839	1.10926	6	5	108.57	4	2	9	7	11	0.363636	0.2	-2.31568	0.23297	-1.09591	-5.97673	-5.11907	0.857411	21.4222	-0.13888	80.5755	High	-0.180931	0.0823383	-0.348262	-0.013599	0.224974	0.231906
135	Psilocin	CN(C)CCc1c[nH]c2cccc(O)c12	Tryptamines	1	204.13	219.233	0.931109	3	2	39.26	3	2	9	3	10	0.3	0.333	-1.8367	1.50728	1.84155	-4.82859	-4.82338	0.335469	33.0528	0.532574	63.4996	High	-0.242859	0.0546513	-0.353924	-0.131794	-0.165013	-0.149027
136	DMT	CN(C)CCc1c[nH]c2ccccc12	Tryptamines	1	188.13	210.443	0.893971	2	1	19.03	3	2	9	2	10	0.3	0.333	-1.96277	1.81982	2.21782	-4.5834	-4.84243	0.108023	40.1119	0.626886	50.6798	High	-0.301903	0.0564771	-0.416678	-0.187128	-0.197311	-0.24456
137	5-MeO-DMT	COc1ccc2[nH]cc(CCN(C)C)c2c1	Tryptamines	1	218.14	236.529	0.922254	3	1	28.26	4	2	9	3	10	0.4	0.385	-1.7682	1.65562	2.09139	-4.79099	-4.91977	0.0528855	29.118	0.450299	63.2819	High	-0.219783	0.0516442	-0.324736	-0.114829	-0.209047	-0.213786
138	5-MeO-MiPT	COc1ccc2[nH]cc(CCN(C)C(C)C)c2c1	Tryptamines	1	246.17	271.121	0.90797	3	1	28.26	5	2	9	3	10	0.5	0.467	-2.70792	2.54678	2.71974	-5.11057	-4.91379	0.00719684	43.977	0.388582	50.3464	High	-0.362817	0.0604216	-0.485609	-0.240026	-0.275925	-0.234709
139	5-MeO-DPT	CCCN(CCC)CCc1c[nH]c2ccc(OC)cc12	Tryptamines	1	274.2	305.713	0.896919	3	1	28.26	8	2	9	3	10	0.8	0.529	-3.61786	3.1699	3.46851	-4.78575	-4.52921	0.000224903	57.2978	0.574314	36.873	High	-0.378735	0.0519135	-0.484236	-0.273234	-0.342565	-0.304986
140	5-MeO-PyrT	COc1ccc2[nH]cc(CCN3CCCC3)c2c1	Tryptamines	1	244.16	262.565	0.929904	3	1	28.26	4	3	9	3	15	0.266667	0.467	-2.94728	2.47006	2.58869	-4.69864	-5.04625	0.0110838	53.7281	0.276267	39.8537	High	-0.288439	0.0432047	-0.376242	-0.200637	-0.271165	-0.268083
141	5-MeO-3- PyrrolineT	COc1ccc2[nH]cc(CCN3CC=CC3)c2c1	Tryptamines	1	242.14	259.928	0.931565	3	1	28.26	4	3	9	3	15	0.266667	0.333	-2.90125	2.54779	2.60863	-4.85949	-4.89748	0.0300596	64.0076	0.279913	31.4926	High	-0.376144	0.0526545	-0.48315	-0.269137	-0.264609	-0.23474
142	5-MeO-PipT	COc1ccc2[nH]cc(CCN3CCCCC3)c2c1	Tryptamines	1	258.17	279.861	0.922494	3	1	28.26	4	3	9	3	16	0.25	0.5	-3.21005	2.73575	2.88746	-4.65656	-5.04786	0.00827651	66.3858	0.458025	30.304	High	-0.358719	0.0468213	-0.453871	-0.263567	-0.304485	-0.301176
143	4-F,5-MeO-DMT	COc1ccc2[nH]cc(CCN(C)C)c2c1F	Tryptamines	1	236.13	242.597	0.973343	3	1	28.26	4	2	9	4	10	0.4	0.385	-1.88251	1.69464	1.95801	-4.96396	-4.68093	0.20996	58.7771	0.535735	37.1266	High	-0.377501	0.0518423	-0.482858	-0.272145	-0.229087	-0.189649
144	4-F,5-MeO-PyrT	COc1ccc2[nH]cc(CCN3CCCC3)c2c1F	Tryptamines	1	262.15	268.632	0.975869	3	1	28.26	4	3	9	4	15	0.266667	0.467	-2.76065	2.40202	2.41103	-5.00987	-4.77656	0.0753188	66.0574	0.432778	30.8413	High	-0.405161	0.054834	-0.516597	-0.293725	-0.290967	-0.245517
145	MedChemLett6a	COc1ccc2n[nH]c(CCN(C)C)c2c1	Tryptamines	1	219.14	230.23	0.951831	4	1	41.15	4	2	9	4	10	0.4	0.417	-1.78143	1.65859	1.82577	-4.95279	-5.12162	0.108903	46.3036	0.50256	47.0481	High	-0.316574	0.0476939	-0.4135	-0.219649	-0.176873	-0.228485
146	MedChemLett6c	CCN(CC)CCc1n[nH]c2ccc(OC)cc12	Tryptamines	1	247.17	264.822	0.933344	4	1	41.15	6	2	9	4	10	0.6	0.5	-2.57875	2.55322	2.69029	-4.96158	-4.99177	0.0440555	66.9555	0.501205	32.5961	High	-0.394771	0.0525963	-0.501659	-0.287882	-0.243751	-0.283481
147	MedChemLett11	COc1ccc2[nH]nc(CCN(C)C)c2c1	Tryptamines	1	219.14	230.23	0.951831	4	1	41.15	4	2	9	4	10	0.4	0.417	-1.67112	1.6306	1.79625	-4.71431	-4.93683	0.188752	45.8294	0.446249	45.6427	High	-0.250435	0.0419246	-0.335636	-0.165234	-0.176873	-0.229778
148	MedChemLett14	CN(C)CCc1n[nH]c2ccc(Cl)cc12	Tryptamines	1	223.09	219.355	1.01703	3	1	31.92	3	2	9	4	10	0.3	0.364	-2.84918	2.55693	2.70407	-4.73825	-4.97653	0.308062	73.1966	0.672183	27.0583	High	-0.39355	0.0522014	-0.499636	-0.287464	-0.229906	-0.251624
149	MedChemLett16	CN(C)CCc1n[nH]c2ccc(O)cc12	Tryptamines	1	205.12	212.934	0.963303	4	2	52.15	3	2	9	4	10	0.3	0.364	-1.35285	1.18828	1.34411	-4.82608	-4.90909	0.70852	43.3962	0.704837	50.2843	High	-0.300421	0.0552838	-0.412772	-0.188071	-0.111293	-0.165268
150	MedChemLett22	C[C@@H]1C=C(c2c[nH]c3ncccc23)CNC1	Tryptamines	1	213.13	227.543	0.936659	3	2	40.71	1	3	9	3	16	0.0625	0.308	-2.90845	2.49971	2.55895	-5.22851	-5.33456	0.238702	37.9773	0.249798	57.7299	High	-0.331646	0.064381	-0.462484	-0.200808	-0.161816	-0.133494
151	MedChemLett19a	C1=C(c2[nH]nc3ccccc23)CNCC1	Tryptamines	1	199.11	210.247	0.947029	3	2	40.71	1	3	9	3	16	0.0625	0.25	-1.96425	1.50156	1.83366	-5.12902	-5.10756	0.383364	60.3706	0.534234	38.3661	High	-0.455884	0.0708886	-0.599947	-0.311821	-0.136286	-0.207581
152	MedChemLett19b	C1=C(c2n[nH]c3ccccc23)CNCC1	Tryptamines	1	199.11	210.247	0.947029	3	2	40.71	1	3	9	3	16	0.0625	0.25	-1.69219	1.59312	1.72223	-5.16118	-5.10639	0.454058	77.6167	0.567538	24.3593	High	-0.543957	0.083961	-0.714586	-0.373328	-0.134158	-0.207894
153	MedChemLett19c	Cn1nc2ccccc2c1C1=CCCNC1	Tryptamines	1	213.13	227.543	0.936659	3	1	29.85	1	3	9	3	16	0.0625	0.308	-2.01463	1.9858	2.03691	-5.11428	-5.04128	0.559135	67.0823	0.475422	34.0792	High	-0.464383	0.0708948	-0.608459	-0.320308	-0.195453	-0.241075
154	MedChemLett19d	Brc1ccc2[nH]nc(C3=CCCNC3)c2c1	Tryptamines	1	277.02	229.531	1.2069	3	2	40.71	1	3	9	4	16	0.0625	0.25	-2.69595	2.6879	2.63468	-5.19856	-4.89254	0.295558	89.1117	0.72899	10.1612	High	-0.61551	0.0944305	-0.807415	-0.423604	-0.319902	-0.240903
155	MedChemLett19e	Nc1ccc2[nH]nc(C3=CCCNC3)c2c1	Tryptamines	1	214.12	221.244	0.967802	4	4	66.73	1	3	9	4	16	0.0625	0.25	-1.3019	0.560766	0.644418	-5.27941	-5.11799	0.675615	53.5315	0.61293	40.1822	High	-0.459154	0.0754046	-0.612395	-0.305913	-0.104017	-0.149579
156	MedChemLett19f	Oc1ccc2[nH]nc(C3=CCCNC3)c2c1	Tryptamines	1	215.11	219.037	0.982071	4	3	60.94	1	3	9	4	16	0.0625	0.25	-1.81845	0.937489	0.671881	-5.29688	-5.1347	0.564129	59.1261	0.610095	40.4269	High	-0.462054	0.0765742	-0.617671	-0.306436	-0.116301	-0.110639
157	MedChemLett20	c1ccc2c(C3CCCNC3)n[nH]c2c1	Tryptamines	1	201.13	212.883	0.94479	3	2	40.71	1	3	9	3	16	0.0625	0.417	-1.66768	1.35631	1.50046	-5.20804	-5.51581	0.300576	68.6232	0.464479	32.9781	High	-0.493399	0.0791057	-0.654161	-0.332637	-0.15636	-0.252569
158	MedChemLett21	C1=C(c2n[nH]c3ccc(-c4ccccc4)cc23)CNCC1	Tryptamines	1	275.14	297.557	0.924663	3	2	40.71	2	4	9	3	22	0.0909091	0.167	-3.551	3.41821	3.56415	-5.16033	-5.07752	0.745771	95.6394	0.657166	5.79384	High	-0.656881	0.102277	-0.864733	-0.449029	-0.30683	-0.443013
159	Norpsilocin	CNCCc1c[nH]c2cccc(O)c12	Tryptamines	1	190.11	201.937	0.941431	3	3	48.05	3	2	9	3	10	0.3	0.273	-1.20642	0.760289	0.765977	-5.00222	-4.94024	0.458276	35.5853	0.564175	62.1032	High	-0.302133	0.0593417	-0.42273	-0.181536	-0.107771	-0.0809611
160	4-HO-NET	CCNCCc1c[nH]c2cccc(O)c12	Tryptamines	1	204.13	219.233	0.931109	3	3	48.05	4	2	9	3	10	0.4	0.333	-1.57112	1.09523	1.24074	-5.10403	-4.84492	0.358692	36.1927	0.604731	63.8473	High	-0.327188	0.0658624	-0.461037	-0.19334	-0.143789	-0.116492
161	4-HO-NPT	CCCNCCc1c[nH]c2cccc(O)c12	Tryptamines	1	218.14	236.529	0.922254	3	3	48.05	5	2	9	3	10	0.5	0.385	-2.31096	1.80285	1.91982	-5.12582	-4.88606	0.287134	39.9866	0.596284	58.378	High	-0.36036	0.0664998	-0.495504	-0.225216	-0.178059	-0.137026
162	4-HO-NALT	C=CCNCCc1c[nH]c2cccc(O)c12	Tryptamines	1	216.13	233.893	0.924056	3	3	48.05	5	2	9	3	11	0.454545	0.231	-1.9882	1.53625	1.59948	-4.62921	-4.67644	0.284283	53.79	0.0703662	45.3188	High	-0.205653	0.0465134	-0.300179	-0.111126	-0.171171	-0.104987
163	4-HO-NiPT	CC(C)NCCc1c[nH]c2cccc(O)c12	Tryptamines	1	218.14	236.529	0.922254	3	3	48.05	4	2	9	3	10	0.4	0.385	-1.66145	1.38632	1.52944	-5.19419	-4.78882	0.400717	31.9843	0.509237	66.5883	High	-0.320466	0.0671512	-0.456934	-0.183999	-0.178287	-0.134025
164	4-HO-nBT	CCCCNCCc1c[nH]c2cccc(O)c12	Tryptamines	1	232.16	253.825	0.914645	3	3	48.05	6	2	9	3	10	0.6	0.429	-2.77027	2.21442	2.41661	-4.90778	-4.85886	0.7138	41.5628	0.5874	57.2151	High	-0.306577	0.0560778	-0.420541	-0.192613	-0.212415	-0.170489
165	4-HO-tBT	CC(C)(C)NCCc1c[nH]c2cccc(O)c12	Tryptamines	1	232.16	253.825	0.914645	3	3	48.05	4	2	9	3	10	0.4	0.429	-2.16961	2.01846	2.02178	-4.73655	-4.77745	0.43977	47.2271	0.303542	47.6709	High	-0.262132	0.0433027	-0.350134	-0.174131	-0.213023	-0.172587
166	4-HO-cHT	Oc1cccc2[nH]cc(CCNC3CCCCC3)c12	Tryptamines	1	258.17	279.861	0.922494	3	3	48.05	4	3	9	3	16	0.25	0.5	-2.99742	2.59429	2.8852	-5.08079	-4.69078	0.189857	49.562	0.457434	51.004	High	-0.363229	0.0599312	-0.485024	-0.241434	-0.276423	-0.266018
167	4-HO-BnT	Oc1cccc2[nH]cc(CCNCc3ccccc3)c12	Tryptamines	1	266.14	289.247	0.920112	3	3	48.05	5	3	9	3	16	0.3125	0.176	-2.94933	2.56592	2.70722	-4.78837	-4.68126	0.0952662	63.3862	0.310826	38.946	High	-0.323186	0.0456423	-0.415943	-0.23043	-0.279721	-0.347667
168	LSD	CCN(CC)C(=O)[C@@H]1C=C2c3cccc4[nH]cc(c34)C[C@H]2N(C)C1	Ergolines	1	323.2	346.212	0.933532	4	1	39.34	4	4	15	4	20	0.2	0.45	-2.79201	2.65904	2.69972	-5.19539	-4.76701	0.000563466	65.6077	0.184152	35.385	High	-0.388134	0.0627324	-0.515622	-0.260646	-0.389039	-0.313121
169	1P-LSD	CCC(=O)n1cc2c3c(cccc31)C1=C[C@@H](C(=O)C(CC)CC)CN(C)[C@@H]1C2	Ergolines	1	378.23	410.553	0.92127	4	0	42.31	6	4	15	4	21	0.285714	0.5	-3.35981	3.07698	3.32032	-4.84382	-4.69882	0.000436956	66.782	-0.118823	30.8973	High	-0.2655	0.0525955	-0.372387	-0.158613	-0.526626	-0.380185
170	2Br-LSD	CCC(CC)C(=O)[C@@H]1C=C2c3cccc4[nH]c(Br)c(c34)C[C@H]2N(C)C1	Ergolines	1	400.12	371.795	1.07618	3	1	36.1	4	4	15	4	20	0.2	0.476	-4.40043	3.52682	3.90427	-4.86474	-4.73316	0.00722398	95.5493	0.157576	4.23609	High	-0.459005	0.0695773	-0.600403	-0.317607	-0.601128	-0.352097
171	AL-LDA	C=CCN1C[C@H](C(=O)C(CC)CC)C=C2c3cccc4[nH]cc(c34)C[C@H]21	Ergolines	1	348.22	384.467	0.905722	3	1	36.1	6	4	15	3	21	0.285714	0.435	-4.04652	3.37381	3.58368	-4.78614	-4.72082	0.000204633	94.6765	0.0312075	6.67257	High	-0.444366	0.0747272	-0.59623	-0.292502	-0.470918	-0.344559
172	LSZ	C[C@H]1C[C@H](C)N1C(=O)[C@@H]5C=C4C3=C2C(=C[N](C2=CC=C3)[H])C[C@H]4N(C)C5	Ergolines	1	335.2	354.952	0.944354	4	1	39.34	2	5	15	4	24	0.0833333	0.476	-3.24643	2.58716	2.60429	-5.14138	-4.63995	0.0321857	79.4765	0.216381	22.6277	High	-0.556726	0.100343	-0.760647	-0.352805	-0.44402	-0.327724
173	Lisuride	CCN(CC)C(=O)N[C@H]1C=C2c3cccc4[nH]cc(c34)C[C@H]2N(C)C1	Ergolines	1	338.21	357.209	0.946813	5	2	51.37	5	4	15	5	20	0.25	0.45	-3.02097	2.404	2.26218	-5.29109	-4.769	0.00384834	63.8987	0.235503	35.4861	High	-0.381084	0.0611139	-0.505282	-0.256885	-0.394093	-0.274792
174	(+)-Lysergol	CN1C[C@H](CO)C=C2c3cccc4[nH]cc(c34)C[C@H]21	Ergolines	1	254.14	268.668	0.945926	3	2	39.26	1	4	15	3	19	0.0526316	0.375	-2.65609	1.66443	1.57442	-5.15814	-4.82763	0.202535	45.8011	0.244922	51.9372	High	-0.342459	0.0611976	-0.466827	-0.21809	-0.257907	-0.207418
175	(+)-13-Fluorolysergol	CN1C[C@H](CO)C=C2c3cc(F)cc4[nH]cc(c34)C[C@H]21	Ergolines	1	272.13	274.735	0.990517	3	2	39.26	1	4	15	4	19	0.0526316	0.375	-2.75868	1.96379	1.79351	-5.41942	-4.78308	0.253234	54.6542	0.190889	46.8208	High	-0.389074	0.0739514	-0.539361	-0.238787	-0.284901	-0.180039
176	Lysergine	C[C@@H]1C=C2c3cccc4[nH]cc(c34)C[C@H]2N(C)C1	Ergolines	1	238.15	259.878	0.916393	2	1	19.03	0	4	15	2	19	0	0.375	-3.2994	3.00961	3.13675	-4.92129	-4.52622	0.0892571	82.8228	0.479073	18.3614	High	-0.537056	0.0790536	-0.697712	-0.3764	-0.278501	-0.25237
177	Mescaline	COc1cc(CCN)cc(OC)c1OC	Phenylethylamines	1	211.12	219.714	0.960886	4	2	53.71	5	1	6	4	6	0.833333	0.455	-0.310719	0.683612	0.682379	-5.11336	-4.97307	0.083503	7.90319	-0.0247956	80.9131	High	-0.0905553	0.055027	-0.202384	0.0212731	-0.10989	-0.217235
178	2C-O-3	C=C(C)COc1cc(OC)c(CCN)cc1OC	Phenylethylamines	1	251.15	268.965	0.933763	4	2	53.71	7	1	6	4	7	1	0.429	-2.11949	1.89584	1.95767	-4.79672	-4.86375	0.0676711	65.8422	0.410257	32.6924	High	-0.334477	0.0422678	-0.420376	-0.248579	-0.17565	-0.227927
179	2C-O-16	C=CCOc1cc(OC)c(CCN)cc1OC	Phenylethylamines	1	237.14	251.669	0.942268	4	2	53.71	7	1	6	4	7	1	0.385	-1.7834	1.54243	1.74793	-4.75284	-4.82236	0.0398993	51.3144	0.082662	42.9358	High	-0.212438	0.039639	-0.292994	-0.131882	-0.142092	-0.21007
180	2C-H	COc1ccc(OC)c(CCN)c1	Phenylethylamines	1	181.11	193.628	0.935352	3	2	44.48	4	1	6	3	6	0.666667	0.4	-1.05656	1.32194	1.42639	-4.95533	-5.11816	0.0758652	16.9527	0.129095	74.5597	High	-0.149147	0.0538926	-0.25867	-0.0396242	-0.0815476	-0.153628
181	2C-C	COc1cc(CCN)c(OC)cc1Cl	Phenylethylamines	1	215.07	208.839	1.02984	3	2	44.48	4	1	6	4	6	0.666667	0.4	-2.12456	1.70854	1.86536	-5.13447	-5.20499	0.0608014	80.3249	0.923125	15.451	High	-0.60391	0.0928957	-0.792697	-0.415124	-0.162734	-0.155994
182	2C-B	COc1cc(CCN)c(OC)cc1Br	Phenylethylamines	1	259.02	212.911	1.21656	3	2	44.48	4	1	6	4	6	0.666667	0.4	-2.20829	1.83725	1.95448	-5.16337	-5.08468	0.0973079	81.8169	0.736213	15.7499	High	-0.577911	0.0871431	-0.755008	-0.400815	-0.267444	-0.199263
183	2C-I	COc1cc(CCN)c(OC)cc1I	Phenylethylamines	1	307.01	218.904	1.40248	3	2	44.48	4	1	6	4	6	0.666667	0.4	-2.51944	2.03667	2.08088	-5.09159	-5.14211	0.121494	70.2753	0.893604	25.0456	High	-0.536842	0.0823924	-0.704284	-0.3694	-0.38157	-0.24299
184	2C-D	COc1cc(CCN)c(OC)cc1C	Phenylethylamines	1	195.13	210.924	0.925121	3	2	44.48	4	1	6	3	6	0.666667	0.455	-1.99136	1.72467	1.98387	-5.17852	-4.97215	0.0155582	47.7097	0.317371	45.2284	High	-0.395697	0.0665358	-0.530914	-0.26048	-0.114868	-0.163363
185	2C-E	CCc1cc(OC)c(CCN)cc1OC	Phenylethylamines	1	209.14	228.22	0.916398	3	2	44.48	5	1	6	3	6	0.833333	0.5	-2.58892	2.04663	2.38479	-4.89234	-4.83102	0.0256171	59.6557	0.548336	38.3937	High	-0.394798	0.0554563	-0.507498	-0.282097	-0.148188	-0.19457
186	2C-P	CCCc1cc(OC)c(CCN)cc1OC	Phenylethylamines	1	223.16	245.516	0.908944	3	2	44.48	6	1	6	3	6	1	0.538	-3.14953	2.53468	2.96812	-4.8595	-4.77798	0.0270566	65.5154	0.790316	27.8417	High	-0.483188	0.06809	-0.621564	-0.344813	-0.181746	-0.210586
187	2C-N	COc1cc([N+](=O)[O-])c(OC)cc1CCN	Phenylethylamines	1	226.1	219.568	1.02975	6	2	87.62	5	1	6	6	7	0.714286	0.4	-1.75464	1.20573	1.21262	-5.02067	-5.04211	0.762923	34.5693	0.128925	58.6317	High	-0.127531	0.0382048	-0.205173	-0.0498898	-0.025484	-0.193
188	2C-T-2	CCSc1cc(OC)c(CCN)cc1OC	Phenylethylamines	1	241.11	246.729	0.977227	3	2	44.48	6	1	6	4	6	1	0.5	-2.00208	2.12739	2.08616	-5.0925	-4.94715	0.011019	58.1792	0.638887	38.8312	High	-0.420691	0.0633546	-0.549443	-0.291939	-0.165692	-0.193226
189	MMALM	C=C(C)COc1cc(OC)c(CC(C)N)cc1OC	Phenylethylamines	1	265.17	286.261	0.926321	4	2	53.71	7	1	6	4	7	1	0.467	-2.50844	2.23565	2.23992	-4.54495	-4.66051	0.0331492	67.03	0.518636	29.6861	High	-0.301543	0.0449346	-0.392861	-0.210225	-0.20897	-0.240886
190	MALM	C=CCOc1cc(OC)c(CC(C)N)cc1OC	Phenylethylamines	1	251.15	268.965	0.933763	4	2	53.71	7	1	6	4	7	1	0.429	-2.13046	1.96204	2.0277	-4.51687	-4.71456	0.017272	58.0387	0.359796	37.7834	High	-0.224069	0.0439587	-0.313404	-0.134735	-0.17565	-0.224238
191	DOC	COc1cc(CC(C)N)c(OC)cc1Cl	Phenylethylamines	1	229.09	226.135	1.01307	3	2	44.48	4	1	6	4	6	0.666667	0.455	-2.45684	2.25194	2.3426	-4.72324	-4.81454	0.0241622	74.9703	0.942902	17.5562	High	-0.48613	0.0697715	-0.627923	-0.344338	-0.196054	-0.170566
192	DOB	COc1cc(CC(C)N)c(OC)cc1Br	Phenylethylamines	1	273.04	230.207	1.18606	3	2	44.48	4	1	6	4	6	0.666667	0.455	-2.64213	2.43148	2.47031	-4.77424	-4.84371	0.0410227	83.6942	1.00334	11.3705	High	-0.542746	0.0781023	-0.701469	-0.384023	-0.300764	-0.210685
193	DOI	COc1cc(CC(C)N)c(OC)cc1I	Phenylethylamines	1	321.02	236.2	1.3591	3	2	44.48	4	1	6	4	6	0.666667	0.455	-2.84099	2.4817	2.50165	-4.69362	-4.79869	0.053499	65.2545	0.87257	27.8346	High	-0.411993	0.0619478	-0.537886	-0.2861	-0.41489	-0.251353
194	DOM	COc1cc(CC(C)N)c(OC)cc1C	Phenylethylamines	1	209.14	228.22	0.916398	3	2	44.48	4	1	6	3	6	0.666667	0.5	-2.33289	2.10324	2.26221	-4.67961	-4.53298	0.00591006	52.4528	0.577999	41.3506	High	-0.327383	0.0488335	-0.426625	-0.228142	-0.148188	-0.177453
195	DOPR	CCCc1cc(OC)c(CC(C)N)cc1OC	Phenylethylamines	1	237.17	262.812	0.902433	3	2	44.48	6	1	6	3	6	1	0.571	-3.49251	2.8711	3.37371	-4.60431	-4.65527	0.00954276	63.1755	0.90286	27.0584	High	-0.438356	0.0646391	-0.569719	-0.306994	-0.215066	-0.235578
196	DOHx	CCCCCCc1cc(OC)c(CC(C)N)cc1OC	Phenylethylamines	1	279.22	314.7	0.887259	3	2	44.48	9	1	6	3	6	1.5	0.647	-4.36321	3.66049	4.7128	-4.72586	-4.73289	0.0049591	87.1216	1.30022	6.05091	High	-0.649855	0.0999595	-0.852997	-0.446713	-0.315026	-0.333119
197	DOBz	COc1cc(CC(C)N)c(OC)cc1Cc1ccccc1	Phenylethylamines	1	285.17	315.53	0.903782	3	2	44.48	6	2	6	3	12	0.5	0.333	-3.72731	3.20627	3.53131	-4.64077	-4.6498	0.016983	87.4569	1.22222	8.48261	High	-0.600851	0.0905803	-0.784932	-0.416769	-0.305632	-0.419621
198	Ariadne	CCC(N)Cc1cc(OC)c(C)cc1OC	Phenylethylamines	1	223.16	245.516	0.908944	3	2	44.48	5	1	6	3	6	0.833333	0.538	-2.9256	2.60748	2.88165	-4.96261	-4.70588	0.0199627	53.1857	0.54107	41.7368	High	-0.394762	0.0579799	-0.512591	-0.276933	-0.181746	-0.193627
199	4C-TFM	CCC(N)Cc1cc(OC)c(C(F)(F)F)cc1OC	Phenylethylamines	1	277.13	263.718	1.05086	3	2	44.48	6	1	6	6	6	1	0.538	-3.15591	2.74989	3.11533	-4.97539	-4.92678	0.0583326	77.9239	1.15979	16.267	High	-0.515796	0.0899371	-0.69857	-0.333022	0.0047644	-0.187885
200	4C-Pr	CCCc1cc(OC)c(CC(N)CC)cc1OC	Phenylethylamines	1	251.19	280.108	0.896762	3	2	44.48	7	1	6	3	6	1.16667	0.6	-3.8789	3.22144	3.91029	-4.77373	-4.78745	0.0209676	66.3372	0.915789	26.3089	High	-0.489885	0.0709093	-0.63399	-0.34578	-0.248386	-0.261661
201	4C-cycPr	CCC(N)Cc1cc(OC)c(C2CC2)cc1OC	Phenylethylamines	1	249.17	271.551	0.91758	3	2	44.48	6	2	6	3	9	0.666667	0.6	-3.57856	2.88532	3.27679	-4.89954	-4.89465	0.0307444	73.9497	1.00244	18.7413	High	-0.578313	0.0856462	-0.752367	-0.404259	-0.243626	-0.255125
202	4C-MOM	CCC(N)Cc1cc(OC)c(COC)cc1OC	Phenylethylamines	1	253.17	271.602	0.932136	4	2	53.71	7	1	6	4	6	1.16667	0.571	-1.99716	1.90893	1.98049	-5.15017	-4.88048	0.0871784	27.749	0.499093	67.9823	High	-0.258624	0.0584858	-0.377482	-0.139767	-0.173038	-0.231651
203	ChemRev100	C[C@@H](N)Cc1c2c(c(Br)c3c1OCC3)OCC2	Phenylethylamines	1	297.04	247.686	1.19926	3	2	44.48	2	3	12	4	14	0.142857	0.538	-3.3922	2.68311	2.82747	-4.90429	-4.63163	0.357883	78.4978	1.17362	16.2916	High	-0.580961	0.0918166	-0.767554	-0.394367	-0.347396	-0.299095
204	ChemRev101	C[C@@H](N)Cc1c2ccoc2c(Br)c2ccoc12	Phenylethylamines	1	293.01	242.413	1.20872	3	2	52.3	2	3	12	4	14	0.142857	0.231	-4.37619	3.11669	3.53728	-4.878	-4.64831	0.410112	75.2404	0.93055	19.9477	High	-0.51285	0.0744307	-0.664112	-0.361589	-0.305356	-0.234352
205	ChemRev102	COCc1c2c(c(C[C@@H](C)N)c3c1OCC3)OCC2	Phenylethylamines	1	263.15	271.785	0.968229	4	2	53.71	4	3	12	4	14	0.285714	0.6	-2.31643	1.82734	1.63244	-4.91888	-4.68545	0.304052	48.8037	0.902102	46.0365	High	-0.381568	0.0686337	-0.521048	-0.242087	-0.196838	-0.290142
206	ChemRev103	COCc1c2ccoc2c(C[C@@H](C)N)c2ccoc12	Phenylethylamines	1	259.12	266.512	0.972264	4	2	61.53	4	3	12	4	14	0.285714	0.333	-2.93106	2.42479	2.36813	-4.85578	-4.72804	0.29794	33.811	0.624418	62.0946	High	-0.232364	0.056297	-0.346773	-0.117955	-0.151141	-0.211229
207	25CN-NBOH	COc1cc(CCNCc2ccccc2O)c(OC)cc1C#N	Phenylethylamines	1	312.15	330.044	0.945784	5	2	74.51	7	2	6	5	13	0.538462	0.278	-3.18403	2.45586	2.32164	-5.03601	-4.83013	0.00342541	49.0676	0.183347	48.6038	High	-0.234765	0.0372627	-0.310492	-0.159038	-0.295104	-0.340952
208	25-CF-NBOH	COc1cc(C(F)(F)F)c(OC)cc1CCNCc1ccccc1O	Phenylethylamines	1	355.14	342.523	1.03684	4	2	50.72	8	2	6	7	12	0.666667	0.333	-3.94317	3.08507	3.3705	-5.03459	-4.77286	0.00183073	87.5367	0.884794	6.60877	High	-0.494194	0.0795765	-0.655913	-0.332475	-0.159184	-0.367853
209	25H-NBOMe	COc1ccc(OC)c(CCNCc2ccccc2OC)c1	Phenylethylamines	1	301.17	324.32	0.92862	4	1	39.72	8	2	6	4	12	0.666667	0.333	-3.21894	2.77141	2.77893	-4.65349	-4.60119	0.000324622	68.1466	0.227701	28.9224	High	-0.284562	0.0405099	-0.366888	-0.202236	-0.358118	-0.477091
210	25C-NBOMe	COc1cc(CCNCc2ccccc2OC)c(OC)cc1Cl	Phenylethylamines	1	335.13	339.531	0.987038	4	1	39.72	8	2	6	5	12	0.666667	0.333	-4.09789	3.18349	3.32503	-4.73237	-4.69827	0.000183796	93.9946	0.689841	3.63127	High	-0.477358	0.0631686	-0.605733	-0.348984	-0.438914	-0.456388
211	25B-NBOMe	COc1cc(CCNCc2ccccc2OC)c(OC)cc1Br	Phenylethylamines	1	379.08	343.604	1.10325	4	1	39.72	8	2	6	5	12	0.666667	0.333	-4.10683	3.1985	3.33518	-4.93769	-4.85568	0.000291389	92.4318	0.648798	5.51563	High	-0.515349	0.0700797	-0.657769	-0.37293	-0.54371	-0.486794
212	25I-NBOMe	COc1cc(CCNCc2ccccc2OC)c(OC)cc1I	Phenylethylamines	1	427.06	349.597	1.22158	4	1	39.72	8	2	6	5	12	0.666667	0.333	-4.15745	3.24049	3.46758	-4.8646	-4.80484	0.000565835	93.6497	0.73246	3.92767	High	-0.518536	0.0704117	-0.661629	-0.375442	-0.657912	-0.517624
213	25D-NBOMe	COc1cc(CCNCc2ccccc2OC)c(OC)cc1C	Phenylethylamines	1	315.18	341.616	0.922615	4	1	39.72	8	2	6	4	12	0.666667	0.368	-3.79249	3.21987	3.35595	-4.77029	-4.62634	7.36453e-05	80.6658	0.440363	15.713	High	-0.421962	0.0527175	-0.529097	-0.314827	-0.391438	-0.467435
214	25E-NBOMe	CCc1cc(OC)c(CCNCc2ccccc2OC)cc1OC	Phenylethylamines	1	329.2	358.912	0.917217	4	1	39.72	9	2	6	4	12	0.75	0.4	-4.20614	3.46363	3.87791	-4.80476	-4.72798	0.000142752	86.6414	0.61677	8.02126	High	-0.502033	0.0651051	-0.634342	-0.369723	-0.424758	-0.48644
215	25P-NMOMe	CCCc1cc(OC)c(CCNCc2ccccc2OC)cc1OC	Phenylethylamines	1	343.21	376.208	0.912288	4	1	39.72	10	2	6	4	12	0.833333	0.429	-4.57311	3.66215	4.23257	-4.71251	-4.67903	0.000124907	93.2723	0.711269	3.81733	High	-0.515725	0.067073	-0.652033	-0.379416	-0.458078	-0.494298
216	25N-NMOMe	COc1cc([N+](=O)[O-])c(OC)cc1CCNCc1ccccc1OC	Phenylethylamines	1	346.15	350.261	0.988264	7	1	82.86	9	2	6	7	13	0.692308	0.333	-3.2279	2.63095	2.51473	-4.79606	-4.5978	0.0117291	81.9164	0.295314	10.4282	High	-0.308797	0.0489747	-0.408325	-0.209268	-0.329225	-0.476629
217	25T2-NBOMe	CCSc1cc(OC)c(CCNCc2ccccc2OC)cc1OC	Phenylethylamines	1	361.17	377.421	0.956942	4	1	39.72	10	2	6	5	12	0.833333	0.4	-3.60799	3.22332	3.27163	-4.9901	-4.79789	2.45698e-05	90.471	0.567817	5.37391	High	-0.516192	0.0710937	-0.660672	-0.371712	-0.441388	-0.47326
218	ChemRev115	COc1cc(C2CCCO2)c(OC)cc1CCNCc1ccccc1OC	Phenylethylamines	1	371.21	393.738	0.942785	5	1	48.95	9	3	6	5	17	0.529412	0.455	-3.39753	2.80316	2.82583	-4.75441	-4.73229	0.000215014	73.9809	0.3735	27.2557	High	-0.30447	0.0390949	-0.38392	-0.22502	-0.458177	-0.492111
219	ChemRev116	CCOCc1cc(OC)c(CCNCc2ccccc2OC)cc1OC	Phenylethylamines	1	359.21	384.998	0.933017	5	1	48.95	11	2	6	5	12	0.916667	0.429	-3.4052	2.91677	2.88083	-4.75852	-4.55971	0.000264691	72.2185	0.395615	28.2231	High	-0.304281	0.0392528	-0.384052	-0.224509	-0.429617	-0.478897
220	ChemRev117	COc1cc(CCNCc2ccccc2OC)c(OC)cc1Br	Phenylethylamines	1	379.08	343.604	1.10325	4	1	39.72	8	2	6	5	12	0.666667	0.333	-4.10683	3.1985	3.33518	-4.93769	-4.85568	0.000291389	92.4318	0.648798	5.51563	High	-0.515349	0.0700797	-0.657769	-0.37293	-0.54371	-0.486794
221	ChemRev118	COc1cc(Br)c(F)cc1CCNCc1ccccc1OC	Phenylethylamines	1	367.06	323.585	1.13435	3	1	30.49	7	2	6	5	12	0.583333	0.294	-4.02514	3.21508	3.63171	-4.87278	-4.69065	0.000614402	93.7098	0.626769	4.47733	High	-0.499645	0.0665818	-0.634955	-0.364334	-0.534154	-0.416817
222	ChemRev119	COc1cc(Br)c(Cl)cc1CCNCc1ccccc1OC	Phenylethylamines	1	383.03	332.728	1.15118	3	1	30.49	7	2	6	5	12	0.583333	0.294	-4.4539	3.54309	4.07781	-4.79693	-4.78885	0.00110499	95.9426	0.647713	3.26671	High	-0.489315	0.0645768	-0.620551	-0.358079	-0.58104	-0.436526
223	ChemRev120	COc1cc(Br)c(C(F)(F)F)cc1CCNCc1ccccc1OC	Phenylethylamines	1	417.06	353.016	1.18142	3	1	30.49	8	2	6	7	12	0.666667	0.333	-4.54996	3.51555	4.08869	-4.92082	-4.86812	0.00104363	94.9265	0.819543	3.71671	High	-0.467731	0.0735111	-0.617124	-0.318339	-0.381872	-0.437432
224	ChemRev121	COc1cc(Br)ccc1CCNCc1ccccc1OC	Phenylethylamines	1	349.07	317.517	1.09937	3	1	30.49	7	2	6	4	12	0.583333	0.294	-3.8365	3.1859	3.44724	-5.02011	-4.81534	0.000640899	94.0029	0.603102	4.27752	High	-0.577043	0.0824133	-0.744527	-0.409559	-0.500244	-0.456404
225	ChemRev122	COc1cc(Br)c(O)cc1CCNCc1ccccc1OC	Phenylethylamines	1	365.06	326.308	1.11876	4	2	50.72	7	2	6	5	12	0.583333	0.294	-3.31372	2.81273	2.91524	-5.06345	-4.70441	0.0492878	91.7992	0.561572	5.79032	High	-0.532565	0.0755981	-0.686198	-0.378931	-0.48421	-0.39012
226	DMCPA	COc1cc([C@@H]2C[C@H]2N)c(OC)cc1C	Phenylethylamines	1	207.13	219.663	0.942944	3	2	44.48	3	2	6	3	9	0.333333	0.5	-2.3795	2.26839	2.18393	-4.96209	-4.80481	0.0102589	72.0296	0.411068	24.6415	High	-0.462244	0.0652295	-0.594807	-0.329682	-0.143428	-0.173808
227	ChemRev124	COc1cc([C@@H]2C[C@H]2N)c(OC)cc1I	Phenylethylamines	1	319.01	227.644	1.40135	3	2	44.48	3	2	6	4	9	0.333333	0.455	-2.97897	2.28238	2.27316	-4.97406	-4.92856	0.102529	88.3002	0.795956	11.3532	High	-0.560653	0.0790845	-0.721372	-0.399934	-0.41013	-0.251536
228	ChemRev125	COc1cc([C@@H]2C[C@H]2N)c(OC)cc1Br	Phenylethylamines	1	271.02	221.651	1.22273	3	2	44.48	3	2	6	4	9	0.333333	0.455	-2.84794	2.16741	2.16254	-5.0761	-4.91374	0.050401	91.089	0.650691	7.7659	High	-0.581859	0.0845312	-0.753647	-0.410071	-0.296004	-0.209071
229	ChemRev126	COc1cc([C@H]2C[C@@H]2N)c(OC)cc1I	Phenylethylamines	1	319.01	227.644	1.40135	3	2	44.48	3	2	6	4	9	0.333333	0.455	-2.74283	2.11359	2.16514	-4.95066	-4.91056	0.134445	70.7147	0.733364	23.4056	High	-0.480173	0.0664815	-0.61528	-0.345067	-0.41013	-0.251536
230	ChemRev127	COc1cc([C@H]2C[C@@H]2N)c(OC)cc1Br	Phenylethylamines	1	271.02	221.651	1.22273	3	2	44.48	3	2	6	4	9	0.333333	0.455	-2.61984	1.88236	2.0264	-5.02459	-4.88716	0.0600539	87.1533	0.724294	10.9814	High	-0.563807	0.0801579	-0.726707	-0.400906	-0.510818	-0.209071
231	ChemRev128	COc1cc([C@@H](O)[C@@H](C)N)c(OC)cc1Br	Phenylethylamines	1	289.03	238.998	1.20934	4	3	64.71	4	1	6	5	6	0.666667	0.455	-1.93255	1.14672	1.2804	-4.89302	-4.93609	0.45619	87.8148	0.804544	8.73009	High	-0.513268	0.0712851	-0.658137	-0.368399	-0.50551	-0.144383
232	ChemRev129	COc1cc([C@@H](OC)[C@@H](C)N)c(OC)cc1Br	Phenylethylamines	1	303.05	256.294	1.18243	4	2	53.71	5	1	6	5	6	0.833333	0.5	-2.26687	1.58975	1.73467	-5.00741	-4.91549	0.0165757	86.9604	0.818542	9.25143	High	-0.543558	0.0780584	-0.702191	-0.384924	-0.56501	-0.236959
233	ChemRev130	COc1cc(Br)c(OC)c2c1C(CN)C2	Phenylethylamines	1	271.02	221.651	1.22273	3	2	44.48	3	2	8	4	9	0.333333	0.455	-2.34024	2.11686	2.29033	-5.40318	-5.21771	0.0277012	87.6306	0.810453	9.81538	High	-0.68613	0.114653	-0.919133	-0.453128	-0.510818	-0.215584
234	ChemRev131	COc1cc(Br)c(OC)c2c1[C@@H](CN)C2	Phenylethylamines	1	271.02	221.651	1.22273	3	2	44.48	3	2	8	4	9	0.333333	0.455	-2.87549	2.44832	2.57739	-5.42875	-5.08099	0.0220896	92.5283	0.629092	6.73783	High	-0.677969	0.114684	-0.911034	-0.444904	-0.510818	-0.215584
235	ChemRev132	COc1cc(Br)c(OC)c2c1[C@H](CN)C2	Phenylethylamines	1	271.02	221.651	1.22273	3	2	44.48	3	2	8	4	9	0.333333	0.455	-2.63067	2.21701	2.35102	-5.07549	-4.82353	0.0683952	91.261	0.861956	7.12704	High	-0.621411	0.0922853	-0.808958	-0.433865	-0.510818	-0.215584
236	ChemRev133	COc1cc(Br)c(OC)c2c1C(CN)CC2	Phenylethylamines	1	285.04	238.947	1.1929	3	2	44.48	3	2	9	4	10	0.3	0.5	-2.84817	2.38243	2.53693	-5.4968	-5.31612	0.0396417	83.3246	0.998589	13.1678	High	-0.725919	0.126947	-0.983907	-0.467932	-0.544138	-0.228362
237	ChemRev134	COc1cc(Br)c2c3c1[C@@H](CN)CCCC3CO2	Phenylethylamines	1	311.05	264.982	1.17385	3	2	44.48	2	3	12	4	15	0.133333	0.571	-3.08325	2.5657	2.77071	-5.18747	-5.02643	0.00359185	92.0956	0.875062	6.8046	High	-0.655342	0.101586	-0.861791	-0.448894	-0.606256	-0.285863
238	ChemRev135	COc1cc(Br)c2c3c1[C@H](CN)CCCC3CO2	Phenylethylamines	1	311.05	264.982	1.17385	3	2	44.48	2	3	12	4	15	0.133333	0.571	-3.03941	2.33329	2.61543	-4.90873	-4.90873	0.0235435	92.2113	1.03937	5.9875	High	-0.613291	0.0902594	-0.79672	-0.429862	-0.380954	-0.285863
239	(-)-Ariadne	CC[C@@H](N)Cc1cc(OC)c(C)cc1OC	Phenylethylamines	1	223.16	245.516	0.908944	3	2	44.48	5	1	6	3	6	0.833333	0.538	-2.84263	2.71167	3.01648	-4.99925	-4.80201	0.0215927	63.1931	0.5076	34.9227	High	-0.434684	0.0625606	-0.561823	-0.307546	-0.181746	-0.193627
240	5C-D	CCCC(N)Cc1cc(OC)c(C)cc1OC	Phenylethylamines	1	237.17	262.812	0.902433	3	2	44.48	6	1	6	3	6	1	0.571	-3.52327	3.08835	3.57773	-4.97752	-4.52815	0.0367081	59.689	0.568323	36.4371	High	-0.431342	0.0620796	-0.557503	-0.305181	-0.215066	-0.222654
241	ChemRev138	CNCCc1cc(OC)c(Br)cc1OC	Phenylethylamines	1	273.04	230.207	1.18606	3	1	30.49	5	1	6	4	6	0.833333	0.455	-2.37164	1.98025	2.01833	-4.93371	-4.95355	0.00995597	87.1394	0.884703	10.2757	High	-0.570792	0.0811734	-0.735756	-0.405828	-0.33406	-0.244452
242	ChemRev139	COc1cc(CCN(C)C)c(OC)cc1Br	Phenylethylamines	1	287.05	247.503	1.15978	3	0	21.7	5	1	6	4	6	0.833333	0.5	-2.85046	2.45769	2.51861	-4.82262	-4.83412	0.0183086	88.8122	0.761549	9.06984	High	-0.526206	0.0702299	-0.66893	-0.383482	-0.388538	-0.297878
243	ChemRev140	COc1cc(CCN2CCCCC2)c(OC)cc1Br	Phenylethylamines	1	327.08	290.835	1.12462	3	0	21.7	5	2	6	4	12	0.416667	0.6	-4.04716	3.1286	3.46651	-4.75848	-4.95977	0.00272104	91.6038	0.756058	7.48714	High	-0.51642	0.0679413	-0.654493	-0.378346	-0.483738	-0.37503
244	25B-NB	COc1cc(CCNCc2ccccc2)c(OC)cc1Br	Phenylethylamines	1	349.07	317.517	1.09937	3	1	30.49	7	2	6	4	12	0.583333	0.294	-4.20962	3.36019	3.57111	-4.88898	-4.81722	0.00149852	91.3255	0.486993	6.96875	High	-0.50779	0.0682402	-0.646471	-0.369109	-0.509858	-0.46051
245	25B-NBOMe	COc1cc(CCNCc2ccccc2OC)c(OC)cc1Br	Phenylethylamines	1	379.08	343.604	1.10325	4	1	39.72	8	2	6	5	12	0.666667	0.333	-4.10683	3.1985	3.33518	-4.93769	-4.85568	0.000291389	92.4318	0.648798	5.51563	High	-0.515349	0.0700797	-0.657769	-0.37293	-0.54371	-0.486794
246	25I-NB	COc1cc(CCNCc2ccccc2)c(OC)cc1I	Phenylethylamines	1	397.05	323.511	1.22732	3	1	30.49	7	2	6	4	12	0.583333	0.294	-4.52752	3.48617	3.80098	-4.8211	-4.73952	0.00307479	90.413	0.559702	6.80071	High	-0.503012	0.0656673	-0.636464	-0.36956	-0.623984	-0.493484
247	25I-NBOMe	COc1cc(CCNCc2ccccc2OC)c(OC)cc1I	Phenylethylamines	1	427.06	349.597	1.22158	4	1	39.72	8	2	6	5	12	0.666667	0.333	-4.15745	3.24049	3.46758	-4.8646	-4.80484	0.000565835	93.6497	0.73246	3.92767	High	-0.518536	0.0704117	-0.661629	-0.375442	-0.657912	-0.517624
248	25I-NBOH	COc1cc(CCNCc2ccccc2O)c(OC)cc1I	Phenylethylamines	1	413.05	332.301	1.243	4	2	50.72	7	2	6	5	12	0.583333	0.294	-3.77689	3.08941	3.25832	-5.17006	-4.7451	0.0070897	87.8272	0.776908	8.43898	High	-0.584215	0.0881299	-0.763317	-0.405114	-0.598174	-0.42265
249	25I-NBMD	COc1cc(CCNCc2cccc3c2OCO3)c(OC)cc1I	Phenylethylamines	1	441.04	349.831	1.26072	5	1	48.95	7	3	9	6	16	0.4375	0.333	-3.9208	3.10959	3.27087	-4.89568	-4.74238	0.00474438	90.9497	0.721551	6.06093	High	-0.472774	0.0667241	-0.608374	-0.337174	-0.581893	-0.488024
250	ChemRev147	COc1cc(CCNC2COc3ccccc32)c(OC)cc1C#N	Phenylethylamines	1	324.15	338.783	0.956806	5	1	63.51	6	3	9	5	17	0.352941	0.316	-3.40943	2.46736	2.38292	-5.11856	-4.87697	0.00224793	88.0791	0.409309	11.6816	High	-0.490107	0.0706692	-0.633724	-0.34649	-0.331376	-0.40911
251	25N	COc1cc([N+](=O)[O-])c(OC)cc1CCN	Phenylethylamines	1	226.1	219.568	1.02975	6	2	87.62	5	1	6	6	7	0.714286	0.4	-1.75464	1.20573	1.21262	-5.02067	-5.04211	0.762923	34.5693	0.128925	58.6317	High	-0.127531	0.0382048	-0.205173	-0.0498898	-0.025484	-0.193
252	25N-NB	COc1cc([N+](=O)[O-])c(OC)cc1CCNCc1ccccc1	Phenylethylamines	1	316.14	324.175	0.975215	6	1	73.63	8	2	6	6	13	0.615385	0.294	-3.36588	2.71404	2.73662	-4.75914	-4.53537	0.0512997	68.9464	0.191528	26.3216	High	-0.238365	0.0384843	-0.316575	-0.160156	-0.279744	-0.449881
253	25N-NBF	COc1cc([N+](=O)[O-])c(OC)cc1CCNCc1ccccc1F	Phenylethylamines	1	334.13	330.242	1.01177	6	1	73.63	8	2	6	7	13	0.615385	0.294	-3.37283	2.73204	2.8327	-4.85886	-4.48907	0.0469677	82.2537	0.285511	10.0576	High	-0.325876	0.0495816	-0.426638	-0.225114	-0.319924	-0.403131
254	25NB-NBCl	COc1cc([N+](=O)[O-])c(OC)cc1CCNCc1ccccc1Cl	Phenylethylamines	1	350.1	339.386	1.03157	6	1	73.63	8	2	6	7	13	0.615385	0.294	-3.84371	3.0459	3.23518	-4.6822	-4.60058	0.0228712	81.1436	0.35453	10.3227	High	-0.289058	0.0509833	-0.392669	-0.185447	-0.362032	-0.424175
255	25N-NBBr	COc1cc([N+](=O)[O-])c(OC)cc1CCNCc1ccccc1Br	Phenylethylamines	1	394.05	343.458	1.1473	6	1	73.63	8	2	6	7	13	0.615385	0.294	-3.78128	2.94841	3.1036	-4.79139	-4.75469	0.015345	89.8646	0.266072	6.45111	High	-0.323452	0.0516287	-0.428374	-0.21853	-0.466828	-0.45649
256	25N-NBI	COc1cc([N+](=O)[O-])c(OC)cc1CCNCc1ccccc1I	Phenylethylamines	1	442.04	349.451	1.26495	6	1	73.63	8	2	6	7	13	0.615385	0.294	-4.35235	3.08651	3.34558	-4.90405	-4.61003	0.0691457	85.4456	0.37487	8.09287	High	-0.363691	0.053259	-0.471927	-0.255456	-0.580792	-0.489847
257	25N-NBOH	COc1cc([N+](=O)[O-])c(OC)cc1CCNCc1ccccc1O	Phenylethylamines	1	332.14	332.965	0.997523	7	2	93.86	8	2	6	7	13	0.615385	0.294	-3.23491	2.41905	2.53339	-4.91764	-4.52855	0.120283	48.1787	0.103319	48.1898	High	-0.109535	0.040851	-0.192554	-0.0265154	-0.268347	-0.381693
258	25N-NB-2-OH-3-Me	COc1cc([N+](=O)[O-])c(OC)cc1CCNCc1cccc(C)c1O	Phenylethylamines	1	346.15	350.261	0.988264	7	2	93.86	8	2	6	7	13	0.615385	0.333	-3.3345	2.55219	2.70868	-4.86514	-4.60545	0.093426	66.3307	0.198971	25.4724	High	-0.23152	0.0403442	-0.31351	-0.149531	-0.303045	-0.378594
259	25N-N1-Nap	COc1cc([N+](=O)[O-])c(OC)cc1CCNCc1cccc2ccccc12	Phenylethylamines	1	366.16	379.529	0.964775	6	1	73.63	8	3	10	6	18	0.444444	0.238	-4.14692	3.21905	3.53158	-4.76357	-4.52879	0.061967	94.2268	0.179613	3.06491	High	-0.359927	0.0547827	-0.471259	-0.248595	-0.401262	-0.559214
260	25N-NBP	COc1cc([N+](=O)[O-])c(OC)cc1CCNCc1ccccc1-c1ccccc1	Phenylethylamines	1	392.17	411.485	0.953061	6	1	73.63	9	3	6	6	19	0.473684	0.217	-4.49927	3.39956	3.91323	-4.75862	-4.57499	0.0243456	96.6536	0.234772	2.12657	High	-0.373032	0.0550663	-0.48494	-0.261124	-0.46375	-0.652026
261	DMBMPP	COc1cc(CC2CCC[C@@H](c3ccccc3OC)N2)c(OC)cc1Br	Phenylethylamines	1	419.11	386.935	1.08315	4	1	39.72	6	3	6	5	18	0.333333	0.429	-4.64579	3.65654	4.05719	-4.84919	-5.02445	0.000136493	95.4926	0.616636	3.54152	High	-0.496511	0.0658667	-0.630368	-0.362654	-0.63891	-0.531089
262	ChemRev159	COc1cc(C(F)(F)F)c(OC)cc1[C@@H]1CCCNC1	Phenylethylamines	1	289.13	272.458	1.06119	3	1	30.49	4	2	6	6	12	0.333333	0.571	-3.417	2.59227	2.7905	-4.88295	-4.98784	0.0372664	87.1447	0.985198	8.4325	High	-0.502248	0.0786874	-0.66216	-0.342336	-0.0570918	-0.255263
263	JMedChem1	COc1cc(SC(F)(F)F)c(OC)cc1CCN	Phenylethylamines	1	281.07	247.635	1.13502	3	2	44.48	6	1	6	7	6	1	0.455	-3.40166	3.00633	3.38264	-4.90958	-4.90112	0.0217294	91.5815	1.06766	6.67723	High	-0.491832	0.0859894	-0.666584	-0.317081	-0.0004016	-0.13116
264	JMedChem2	COc1cc(SC(F)F)c(OC)cc1CCN	Phenylethylamines	1	263.08	241.568	1.08905	3	2	44.48	6	1	6	6	6	1	0.455	-3.20786	2.63694	2.77328	-4.9917	-4.92811	0.0130685	77.5785	0.983631	16.3723	High	-0.489298	0.0791039	-0.650057	-0.32854	-0.0240616	-0.164207
265	JMedChem3	COc1cc([S+]([O-])C(F)(F)F)c(OC)cc1CCN	Phenylethylamines	1	297.06	256.426	1.15846	4	2	67.54	6	1	6	8	6	1	0.455	-2.05277	1.08629	0.979896	-5.28873	-5.11166	0.214256	70.9763	0.779792	24.1516	High	-0.410847	0.0766934	-0.566707	-0.254987	-0.0016328	-0.176096
266	JMedChem4	COc1cc(S(=O)(=O)C(F)(F)F)c(OC)cc1CCN	Phenylethylamines	1	313.06	265.216	1.1804	5	2	78.62	6	1	6	9	8	0.75	0.455	-2.70399	1.647	1.84971	-4.95444	-4.88942	0.975736	59.0786	0.185281	37.9035	High	-0.105687	0.0542619	-0.21596	0.00458666	0.154422	-0.204929
267	JMedChem5	COc1cc([S+]([O-])C(F)F)c(OC)cc1CCN	Phenylethylamines	1	279.07	250.358	1.11468	4	2	67.54	6	1	6	7	6	1	0.455	-1.4762	0.32426	0.27951	-5.31443	-5.1196	0.140342	47.7464	0.293186	49.6966	High	-0.240504	0.0464978	-0.334999	-0.146009	-0.0252928	-0.198499
268	JMedChem6	COc1cc(S(=O)(=O)C(F)F)c(OC)cc1CCN	Phenylethylamines	1	295.07	259.148	1.13861	5	2	78.62	6	1	6	8	8	0.75	0.455	-1.69621	0.678709	0.600748	-5.34056	-4.995	0.786369	37.5855	0.0805032	67.545	High	-0.0759746	0.0486154	-0.174773	0.0228238	0.118222	-0.219876
269	JMedChem7	COc1cc(S(=O)(=O)CF)c(OC)cc1CCN	Phenylethylamines	1	277.08	253.081	1.09483	5	2	78.62	6	1	6	7	8	0.75	0.455	-1.36634	0.469492	0.392449	-5.72153	-5.14523	0.614214	19.8285	0.0433333	77.0403	High	-0.162567	0.0652114	-0.295093	-0.0300417	0.082402	-0.213539
270	JMedChem8	COc1cc(SSC(F)(F)F)c(OC)cc1CCN	Phenylethylamines	1	313.04	266.144	1.1762	3	2	44.48	7	1	6	8	6	1.16667	0.455	-2.93344	2.03418	2.15424	-4.92662	-4.93681	0.0455895	77.9587	1.01471	15.4619	High	-0.400064	0.0835783	-0.569916	-0.230212	-0.0423296	-0.169396
271	JMedChem9	COc1cc(SSC(C)(C)C)c(OC)cc1CCN	Phenylethylamines	1	301.12	299.83	1.0043	3	2	44.48	7	1	6	5	6	1.16667	0.571	-3.72272	2.9548	3.48657	-5.05774	-4.79163	0.0600286	86.2489	0.880325	7.84745	High	-0.575054	0.0851935	-0.748188	-0.40192	-0.249456	-0.280942
272	JMedChem10	COc1cc(SCCC(F)(F)F)c(OC)cc1CCN	Phenylethylamines	1	309.1	282.227	1.09522	3	2	44.48	8	1	6	7	6	1.33333	0.538	-3.79171	2.95272	3.22265	-5.10557	-5.03562	0.0778365	82.6395	0.995206	11.8728	High	-0.504488	0.0862602	-0.679789	-0.329186	-0.0875616	-0.19905
273	JMedChem11	COc1cc(SCCC(F)F)c(OC)cc1CCN	Phenylethylamines	1	291.11	276.16	1.05414	3	2	44.48	8	1	6	6	6	1.33333	0.538	-3.35237	2.54242	2.70474	-5.15934	-5.01724	0.0181409	80.5425	0.883159	13.5851	High	-0.531564	0.0835837	-0.701427	-0.361702	-0.498442	-0.213425
274	JMedChem12	COc1cc(SCC(F)(F)C(F)F)c(OC)cc1CCN	Phenylethylamines	1	327.09	288.295	1.13457	3	2	44.48	8	1	6	8	6	1.33333	0.538	-3.05458	2.45357	2.51987	-5.13484	-4.954	0.0102978	86.3916	0.909545	9.49582	High	-0.469122	0.0840958	-0.640025	-0.298219	-0.584122	-0.292668
275	JMedChem13	COc1cc(OCCC(F)(F)F)c(OC)cc1CCN	Phenylethylamines	1	293.12	272.509	1.07564	4	2	53.71	8	1	6	7	6	1.33333	0.538	-2.85196	1.98867	2.16174	-5.082	-5.01255	0.0255547	77.7717	1.01712	15.5802	High	-0.48243	0.084991	-0.655153	-0.309708	-0.541448	-0.219516
276	JMedChem14	COc1cc(OCCC(F)F)c(OC)cc1CCN	Phenylethylamines	1	275.13	266.441	1.03261	4	2	53.71	8	1	6	6	6	1.33333	0.538	-2.34674	1.68014	1.79661	-5.13498	-5.01121	0.0325908	56.6136	0.663171	39.846	High	-0.348949	0.0582698	-0.467368	-0.230531	-0.498608	-0.232022
277	JMedChem15	COc1cc(OCCCF)c(OC)cc1CCN	Phenylethylamines	1	257.14	260.373	0.987582	4	2	53.71	8	1	6	5	6	1.33333	0.538	-1.66458	1.45577	1.62493	-4.89524	-5.00256	0.0508661	46.0868	0.454798	48.3389	High	-0.245177	0.0415896	-0.329698	-0.160657	-0.455768	-0.230914
278	JMedChem17	C#CCSc1cc(OC)c(CCN)cc1OC	Phenylethylamines	1	251.1	258.752	0.970428	3	2	44.48	6	1	6	4	7	0.857143	0.385	-2.05342	1.92971	1.88149	-5.07195	-5.0129	0.0859081	78.5079	0.580989	18.7069	High	-0.511161	0.0725459	-0.658592	-0.363729	-0.403242	-0.186773
279	JMedChem18	C#CCCCSc1cc(OC)c(CCN)cc1OC	Phenylethylamines	1	279.13	293.344	0.951546	3	2	44.48	8	1	6	4	7	1.14286	0.467	-2.54686	2.32395	2.34338	-5.07898	-5.03196	0.138356	63.9319	0.331898	32.5942	High	-0.397079	0.0566734	-0.512253	-0.281905	-0.469882	-0.221123
280	JMedChem19	COc1cc(SCC#N)c(OC)cc1CCN	Phenylethylamines	1	252.09	252.453	0.998564	4	2	68.27	6	1	6	5	7	0.857143	0.417	-1.73899	1.40501	1.30738	-5.4908	-5.19177	0.0910741	47.1262	0.207365	57.7809	High	-0.312349	0.0653054	-0.445065	-0.179633	-0.349001	-0.182928
281	JMedChem20	COc1cc(CCN)cc(OC)c1SC(F)(F)F	Phenylethylamines	1	281.07	247.635	1.13502	3	2	44.48	6	1	6	7	6	1	0.455	-3.28725	2.82878	3.16876	-4.90452	-4.90792	0.0598834	77.9062	0.821904	14.2083	High	-0.408546	0.0680364	-0.546812	-0.270279	0.0041584	-0.135954
282	JMedChem21	COc1cc(SC(F)(F)F)c(OC)cc1CC(C)N	Phenylethylamines	1	295.09	264.931	1.11384	3	2	44.48	6	1	6	7	6	1	0.5	-3.65339	3.22537	3.72375	-4.67528	-4.64631	0.0120273	83.4918	1.06347	10.303	High	-0.409294	0.0822345	-0.576415	-0.242173	-0.0337216	-0.15217
283	JMedChem22	COc1cc(SC(F)(F)F)c(OC)cc1CCNCC1CC1	Phenylethylamines	1	335.12	308.263	1.08712	3	1	30.49	9	2	6	7	9	1	0.6	-5.27097	3.81502	4.89324	-4.89402	-4.72164	0.0031877	96.2094	0.863742	3.19162	High	-0.470926	0.0753063	-0.623966	-0.317885	-0.162218	-0.257336
284	JMedChem23	COc1cc(C(C)=O)c(OC)cc1CCN	Phenylethylamines	1	223.12	234.373	0.951985	4	2	61.55	5	1	6	4	7	0.714286	0.417	-1.25499	1.10023	1.16983	-5.03653	-5.22581	0.0457407	17.6278	0.243877	75.0908	High	-0.146867	0.0513413	-0.251205	-0.0425287	-0.124807	-0.150923
285	JMedChem24	COc1cc(C(=O)C(C)(C)C)c(OC)cc1CCN	Phenylethylamines	1	265.17	286.261	0.926321	4	2	61.55	6	1	6	4	7	0.857143	0.533	-2.57762	2.2964	2.43935	-4.89854	-4.75787	0.243502	59.4901	0.437808	36.6976	High	-0.345394	0.0453316	-0.437519	-0.253269	-0.225005	-0.231573
286	JMedChem25	COc1cc(N(C(C)C)C(C)C)c(OC)cc1CCN	Phenylethylamines	1	280.22	308.4	0.908624	4	2	47.72	7	1	6	4	6	1.16667	0.625	-2.68786	2.57143	2.8049	-5.05004	-4.89519	0.000933722	54.1701	0.418628	39.3199	High	-0.368849	0.0522514	-0.475037	-0.262662	-0.303006	-0.299125
287	JMedChem26	COc1cc(P(C)(C)=O)c(OC)cc1CCN	Phenylethylamines	1	257.12	256.837	1.0011	4	2	61.55	5	1	6	5	7	0.714286	0.5	-1.18061	0.501397	0.27182	-5.58952	-5.29387	0.0370233	19.9126	0.060344	76.4497	High	-0.21521	0.0678718	-0.353142	-0.0772776	-0.102199	-0.208622
288	JMedChem27	COc1cc(C2CCCC2)c(OC)cc1CCN	Phenylethylamines	1	249.17	271.551	0.91758	3	2	44.48	5	2	6	3	11	0.454545	0.6	-3.34348	2.78278	3.14341	-4.96138	-5.08313	0.00603371	81.2	1.00151	12.242	High	-0.628922	0.0935877	-0.819115	-0.438729	-0.243626	-0.286374
289	JMedChem28	COc1cc(S(=O)(=O)C(C)(C)C)c(OC)cc1CCN	Phenylethylamines	1	301.13	298.901	1.00746	5	2	78.62	6	1	6	6	8	0.75	0.571	-1.54281	1.02542	0.981609	-4.9818	-4.72643	0.298146	52.6274	0.384383	40.6973	High	-0.255489	0.038873	-0.334488	-0.176489	-0.007018	-0.269086
290	JMedChem29	[2H]C([2H])(N)Cc1cc(OC)c(SC)cc1OC	Phenylethylamines	1	229.11	229.433	0.998593	3	2	44.48	5	1	6	4	6	0.833333	0.455	-2.31615	2.0648	2.01773	-5.13679	-4.82677	0.0209929	78.9805	0.655391	19.5245	High	-0.53702	0.0792194	-0.698013	-0.376027	-0.132372	-0.178788
291	JMedChem30	[2H]C([2H])([2H])Oc1cc(SC)c(OC([2H])([2H])[2H])cc1CCN	Phenylethylamines	1	233.14	229.433	1.01616	3	2	44.48	7	1	6	4	6	1.16667	0.455	-3.38089	2.7775	2.76825	-5.01586	-4.78043	0.00355583	85.0251	0.612994	14.477	High	-0.523919	0.0729092	-0.672088	-0.37575	-0.132372	-0.178788
292	JMedChem31	COc1cc(SC)c(OC)cc1C[C@@H](C)N	Phenylethylamines	1	241.11	246.729	0.977227	3	2	44.48	5	1	6	4	6	0.833333	0.5	-2.71491	2.51551	2.47528	-5.11887	-4.82821	0.0122023	64.3413	0.62893	31.0101	High	-0.467208	0.068783	-0.606992	-0.327424	-0.165692	-0.191955
293	JMedChem32	COc1cc(SC)c(OC)cc1C[C@H](C)N	Phenylethylamines	1	241.11	246.729	0.977227	3	2	44.48	5	1	6	4	6	0.833333	0.5	-2.02102	2.18675	1.99533	-5.11926	-4.90944	0.015284	50.0484	0.562496	42.3041	High	-0.396429	0.060513	-0.519406	-0.273451	-0.165692	-0.191955
294	JMedChem33	[2H]C([2H])([2H])Oc1cc(SC)c(OC([2H])([2H])[2H])cc1C[C@@H](C)N	Phenylethylamines	1	247.15	246.729	1.00171	3	2	44.48	7	1	6	4	6	1.16667	0.5	-4.90363	3.55179	4.06454	-5.04905	-4.72744	0.000749792	80.1426	0.627122	17.9421	High	-0.516995	0.0728762	-0.665097	-0.368893	-0.165692	-0.191955
295	JMedChem34	[2H]C([2H])([2H])Oc1cc(SC)c(OC([2H])([2H])[2H])cc1C[C@H](C)N	Phenylethylamines	1	247.15	246.729	1.00171	3	2	44.48	7	1	6	4	6	1.16667	0.5	-4.15112	3.21934	3.45518	-5.04698	-4.7934	0.000749783	77.9268	0.596287	19.6707	High	-0.502034	0.0703493	-0.645001	-0.359067	-0.165692	-0.191955
296	JMedChem35	[2H]C([2H])(N)Cc1cc(OC)c(C(F)(F)F)cc1OC	Phenylethylamines	1	251.11	229.126	1.09595	3	2	44.48	5	1	6	6	6	0.833333	0.455	-2.82659	2.29986	2.43513	-4.78368	-4.68553	0.0200164	84.1952	0.893412	13.4362	High	-0.433537	0.0683548	-0.572451	-0.294624	0.0714044	-0.148029
297	JMedChem36	[2H]C([2H])([2H])Oc1cc(C(F)(F)F)c(OC([2H])([2H])[2H])cc1CCN	Phenylethylamines	1	255.14	229.126	1.11353	3	2	44.48	7	1	6	6	6	1.16667	0.455	-3.83479	2.92272	3.19006	-4.9312	-4.8451	0.00146064	88.3708	0.66938	12.3266	High	-0.440324	0.0614709	-0.565248	-0.3154	0.0714044	-0.148029
298	JMedChem37	[2H]C([2H])([2H])Oc1cc(C(C)(C)C)c(OC([2H])([2H])[2H])cc1CCN	Phenylethylamines	1	243.21	262.812	0.925416	3	2	44.48	7	1	6	3	6	1.16667	0.571	-4.35649	3.33663	4.24619	-4.92908	-4.75503	0.000181993	90.3083	0.660149	10.0909	High	-0.57286	0.0802902	-0.736029	-0.40969	-0.215066	-0.244068
299	JMedChem38	[2H]C([2H])([2H])C(c1cc(OC)c(CCN)cc1OC)(C([2H])([2H])[2H])C([2H])([2H])[2H]	Phenylethylamines	1	246.23	262.812	0.936907	3	2	44.48	8	1	6	3	6	1.33333	0.571	-4.77291	3.43049	4.29216	-5.08593	-5.07863	8.76361e-08	78.1321	0.436566	18.2554	High	-0.533406	0.0805822	-0.697168	-0.369643	-0.215066	-0.244068
300	JMedChem39	[2H]C([2H])([2H])Oc1cc(C2CCCC2)c(OC([2H])([2H])[2H])cc1CCN	Phenylethylamines	1	255.21	271.551	0.939823	3	2	44.48	7	2	6	3	11	0.636364	0.6	-4.84489	3.56979	4.37246	-4.8691	-4.89689	5.68075e-05	91.6031	0.789818	7.77635	High	-0.591297	0.0821143	-0.758174	-0.424421	-0.243626	-0.286374
301	2C-T	COc1cc(SC)c(OC)cc1CCN	Phenylethylamines	1	227.1	229.433	0.989833	3	2	44.48	5	1	6	4	6	0.833333	0.455	-1.66642	1.859	1.80694	-5.21012	-5.12183	0.0352319	58.3533	0.550124	37.9663	High	-0.44146	0.0687938	-0.581266	-0.301655	-0.132372	-0.178788
302	2C-TFM	COc1cc(C(F)(F)F)c(OC)cc1CCN	Phenylethylamines	1	249.1	229.126	1.08717	3	2	44.48	5	1	6	6	6	0.833333	0.455	-2.64637	2.0686	2.25737	-4.99214	-5.06168	0.0357784	80.8066	1.10526	13.7088	High	-0.524363	0.0879574	-0.703114	-0.345612	0.0714044	-0.148029
303	2C-tBu	COc1cc(C(C)(C)C)c(OC)cc1CCN	Phenylethylamines	1	237.17	262.812	0.902433	3	2	44.48	5	1	6	3	6	0.833333	0.571	-3.43041	2.67383	3.35535	-5.18758	-4.93641	0.00994263	52.9362	0.461483	43.1291	High	-0.433971	0.0709796	-0.578219	-0.289723	-0.215066	-0.244068
304	2C-T-28	COc1cc(SCCCF)c(OC)cc1CCN	Phenylethylamines	1	273.12	270.092	1.01121	3	2	44.48	8	1	6	5	6	1.33333	0.538	-2.435	2.18298	2.18239	-5.00134	-5.01296	0.0331763	65.4222	0.67686	29.1571	High	-0.412769	0.0584243	-0.531502	-0.294037	-0.21092	-0.214366
305	2C-T-9	COc1cc(SC(C)(C)C)c(OC)cc1CCN	Phenylethylamines	1	269.14	281.321	0.956702	3	2	44.48	6	1	6	4	6	1	0.571	-2.33851	2.26597	2.29861	-4.80663	-4.71975	0.00110744	73.9428	0.726861	22.216	High	-0.446755	0.0593203	-0.567308	-0.326202	-0.446082	-0.252868
